# Supplementary material for: Social justice and social media: How medical schools display critical consciousness online
Source: PLOS Digit Health. 2025 Aug 7;4(8):e0000981. doi: 10.1371/journal.pdig.0000981 (PMC12331073; doi:10.1371/journal.pdig.0000981)
Supplement: S1 File — (XLSX) [file pdig.0000981.s001.xlsx]

## Sheet: Toronto
Number	Tweet	Date	Own/RT/Link	Notes	Favorites	Retweets	Views	Replies	CC (Y/N)	If Y CC, Awareness of Equality? (Y/N)	If Y CC, Reflection on Power Dynamics? (Y/N)	If Y CC, Resistance to Oppression? (Y/N)	If Y CC, Action Towards Change? (Y/N)	If Y CC, Empowerment of Marginalized Populations? (Y/N)	If Y CC, Intersectional Analysis? (Y/N)
1	Transforming brain health: landmark gift from the Harquail family to @Sunnybrook and #TemertyMed will secure and expand Sunnybrook’s Harquail Centre for Neuromodulation, advancing neuromodulation research, education &amp; patient care. https://t.co/TdsCnyhbz3	2023-06-22T19:32:55.000Z	Own with link	Image of resarch	7	1	1285	0	N								Note: Green boxes were coded by second reviewer
2	RT @CAMHnews: “It’s going to become standard. No patient will want to take a new drug without having their genetic information.” Dr. @JimK…	2023-06-22T18:35:33.000Z	Retweet	Image of doctors and patients	21	6	4340	11	N
3	Can food help you get better sleep? Yes, says #TemertyMed’s Nishta Saxena. It doesn’t have to be a trendy “superfood,” either. A nutrient-rich diet with a broad range of vitamins and minerals such as calcium, omega &amp; magnesium can do the trick. https://t.co/EyCXVDcU6i https://t.co/TuCcWOdZgX	2023-06-22T14:37:52.000Z	Own with link	Image of food	4	2	1226	0	N
4	A @UofT committee has appointed @DiamondSchmitt and @MVRDV to lead the design of #TemertyMed's new James and Louise Temerty Building https://t.co/ClnnPFnLfD	2023-06-22T12:37:50.000Z	Own with link	iMAGE OF FACULTY	4	1	2111	0	N
5	RT @UofT: #UofT is the third-most prolific institution in the world – and second among universities – for health sciences research, accordi…	2023-06-21T19:43:48.000Z	Retweet	Image of students	109	42	19.7K	2	N
6	The connection between diabetes &amp; mental health has long been appreciated, though the precise nature of how these conditions are linked is still unclear. For #TemertyMed Prof. Mahavir Agarwal, this intersection is one he hopes to better understand. https://t.co/l18uhBNoR2	2023-06-21T19:43:31.000Z	Own with link	Image of professor	6	1	1297	0	N
7	Please check out this important thread	2023-06-21T18:13:09.000Z	Quote retweet	Image of Indigenous doctor	0	0	943	0	Y					Y
8	RT @HealthyDebate: What happens when small #healthcare systems in rural communities begin to unravel? How do we rebuild them? What we can l…	2023-06-21T18:11:39.000Z	Retweet	Image of Marathon	18	12	8298	1	Y				Y
9	Canadian hospitals are grappling with the rising issue of drug diversion, where prescription medications are illegally obtained or used. @UofT researchers &amp; @ISMPCanada developed a free online tool to help hospitals identify and tackle this risk. https://t.co/yVIeEiUdSZ	2023-06-21T15:41:10.000Z	Own with link	Image of prescription drugs	0	1	878	0	N
10	RT @KateMMulligan: #NationalIndigenousPeoplesDay: let's find good ways to welcome summer, face historical &amp; present-day truths, take next s…	2023-06-21T14:02:09.000Z	Retweet	Link to article	14	6	1401	1	Y				Y	Y
11	Those who have been hospitalized for COVID-19 are at heightened risk of developing heart failure, dementia, and depression within a year of hospitalization, study by #TemertyMed researchers shows. https://t.co/NkHY775Rpl	2023-06-21T13:47:26.000Z	Own with link	Link to article	5	2	907	0	N
12	RT @UofT_LMP: June 21st is National Indigenous Peoples Day, and June marks National Indigenous History Month. Learn more about today and N…	2023-06-21T13:10:48.000Z	Retweet	Link to article	14	5	2821	0	Y					Y
13	Otolaryngologist &amp; #TemertyMed Prof. Raymond Ng is an innovator driven by passion for medicine &amp; patient care. “If you’re inquisitive &amp; care about people, you will always find problems that need solving,” he says. https://t.co/9suhm4mvRK https://t.co/pLHP3Qdt93	2023-06-21T12:44:18.000Z	Own with link	Image of text	3	2	1603	0	N
14	Do you track your sleep with a wearable device (ex. apple watch or fitbit)?	2023-06-20T16:37:23.000Z	Own with poll		1	0	808	0	N
15	Where do sleep medicine and anesthesiology intersect? In this Q&amp;A, #TemertyMed Prof. Mandeep Singh (@MndpSingh7) spoke to us about his life and work at the intersection of sleep medicine, anesthesiology and epidemiology. https://t.co/Wo03Cjbj36	2023-06-19T19:50:08.000Z	Own with link	Image of doctor	28	3	2687	0	N
16	Do you think your diet impacts your sleep quality?	2023-06-19T18:29:30.000Z	Own with poll		0	0	709	0	N
17	RT @Pete_Wu: Great to see this being shared in the past week. Not a time goes by on service where we don't discuss safe deprescribing. Ho…	2023-06-19T16:32:21.000Z	Retweet	Image of brochure	21	5	3402	0	N
18	"As future clinicians, we must not be oblivious to the needs of our communities. However, we must not pretend to be 'saviours' of vulnerable communities, propagating unsustainable dependence on medical institutions," write #TemertyMed students https://t.co/nrW2OMJKdM	2023-06-19T16:12:00.000Z	Own with link	Link to article	3	0	1180	0	Y		Y
19	Around 28 million Americans who had COVID-19 never fully regained their sense of taste or smell, @NBCNews reports https://t.co/q0P23BPTnx	2023-06-19T14:30:01.000Z	Own with link	Link to article	5	1	1293	0	N
20	RT @picardonhealth: Is a Revolution in #Cancer Treatment Within Reach? With new classes of cancer drugs displacing traditional chemotherapy…	2023-06-19T13:20:16.000Z	Retweet	Link to article	14	7	3678	2	N
21	RT @Dr_AndreRibeiro: Sleep deprivation increases medical errors.“Medicine needs a culture shift around sleep health, and that is slowly hap…	2023-06-19T13:13:20.000Z	Retweet	Image of doctor	9	1	2471	1	N
22	Do you snore? An estimated 11 million people in Canada have sleep apnea but don’t know it. #TemertyMed Prof. Frances Chung developed a tool that helps doctors and the public screen for sleep apnea. https://t.co/dmW8CXE7S9 https://t.co/UvIbV8Nykl	2023-06-19T12:58:57.000Z	Own with link	Image of text	6	2	3108	1	N
23	How are physicians sleeping, as the world recovers from COVID-19? Very badly, by many measures. Tired physicians can put themselves and their patients at risk. Some are calling for a cultural shift. https://t.co/OIsW05BNo7 https://t.co/yUkQjWF6PR	2023-06-16T21:02:16.000Z	Own with link	Image of doctor	9	5	4659	0	N
24	RT @MbD_UofT: Now in its second year, Medicine by Design's Summer Student Research Program, a partnership with @cos_uoft @uoftmedicine, fun…	2023-06-16T20:53:27.000Z	Retweet	Image of students	14	10	3574	0	Y				Y	Y
25	We're thrilled that @nature ranked @UofT among the top 3 institutions in the world for health sciences research output! This achievement is reflective of our commitment to collaboration in the health sphere, says #TemertyMed Prof. Leah Cowen https://t.co/e1S7tKKROJ	2023-06-16T15:33:50.000Z	Own with link	Image of students	207	66	38.9K	2	N
26	RT @UofTFamilyMed: Last week we had the pleasure of hosting Oscar-winner @realsarahpolley for a chat about how the arts can help #familydoc…	2023-06-16T14:11:55.000Z	Retweet	Link to video	7	2	1443	0	N
27	Do you think you should be getting more sleep than you currently are?	2023-06-16T13:27:36.000Z	Own with poll		4	3	3158	0	N
28	There may be a link between sleep and memory that could provide important clues to dementia-related memory disorders, such as Alzheimer's. Read about it in #UofTMed magazine: https://t.co/Ik2COVFWEq https://t.co/2nuxzSAQ24	2023-06-15T19:32:55.000Z	Own with link	Image of text	3	1	1259	0	N
29	There are still a lot of unknowns about #LongCovid, but a couple of commonly-reported symptoms are lingering fatigue and post-exertional malaise. Writer Maddi Dellpain lays out some research and resources in @HealthyDebate https://t.co/lyl4tmA4nc	2023-06-15T15:52:34.000Z	Own with link	Link to article	5	1	1318	0	N
30	Hair loss can be hard to deal with for cancer patients, and wigs and procedures can be expensive and inaccessible. This @cbcwhitecoat piece explains more https://t.co/PfauPczfYq	2023-06-15T14:58:58.000Z	Own with link	Link to article	0	0	433	0	N
31	Where do you usually get better sleep?	2023-06-15T13:10:58.000Z	Own with poll		0	1	964	0	N
32	A high-fiber, whole food diet is good for your gut health, @nature study shows. #TemertyMed Prof. @DanielJDrucker says that the the study findings aren't surprising, but that more research was needed to see how they might apply to various populations. https://t.co/iJ3UYQyZIx	2023-06-14T16:35:13.000Z	Own with link	Link to article	3	0	796	0	N
33	This year, Toronto shelters will turn away 100-200 people a night for lack of space. “Income inequality is like a pollution — a social pollution — that makes a less healthy society for everyone,” says #TemertyMed's @drandrewb. https://t.co/eOlsRCZ14u https://t.co/M4OFVw5XeC	2023-06-14T13:34:22.000Z	OWN WITH LINK	LINK TO ARTICLE	38	20	9583	2	Y	Y
34	RT @uoftalumni: DYK the first-ever gay &amp; lesbian student group in Canada was born @UofT? From protests to parties, #UofT is proud to be a…	2023-06-14T13:33:48.000Z	Retweet	VIDEO OF GROUP	30	20	6950	3	Y			Y		Y
35	Students from #TemertyMed &amp; @uoftengineering created a robotic device that helps kids with cerebral palsy walk independently @HBKidsHospital https://t.co/eDH0vadvzH	2023-06-14T12:19:44.000Z	OWN WITH LINK	VIDEO OF CHILD WITH CEREBRAL PALSY	2	0	697	0	N
36	RT @UofT: #UofT researchers find vulnerability in COVID-19 variants that reduces transmissibility https://t.co/sBrmRkyQze https://t.co/rC…	2023-06-13T21:10:16.000Z	Retweet	LINK TO ARTICLE	28	10	6964	1	N
37	RT @ResearchCda: “If we’re not funding basic science, we will be caught out for the next pandemic.” – Dr. Samira Mubareka, Clinician Scient…	2023-06-13T20:47:06.000Z	Retweet	LINK TO ARTICLE	13	5	1209	1	N
38	Don't underestimate the power of naps, says #TemertyMed's Greg Wells. Especially if you work in health care. “When you’re tired, you can make bad decisions," says Wells. "It's OK to prioritize sleep." https://t.co/PI7vxT269S https://t.co/XLuvzkUsZN	2023-06-13T17:39:35.000Z	Own with link	LINK TO ARTICLE	3	0	1403	0	N
39	How do you feel about naps?	2023-06-13T16:34:13.000Z	OWN WITH POLL		0	0	1178	1	N
40	Is it time for Canadian breast cancer screening guidelines to be updated? Many experts say yes. “Breast cancer in younger women tends to be more aggressive &amp; lead to more morbidity and more mortality than in older women," says #TemertyMed Prof. Toni Zhong https://t.co/91cFIcTmUw	2023-06-13T14:10:06.000Z	OWN WITH LINK	LINK TO ARTICLE	0	0	600	0	Y	Y
41	RT @BukolaKSalami: 25 years ago, I attended the @uoftmedicine Summer Mentorship Program. The program transformed my life especially as a Bl…	2023-06-13T13:55:04.000Z	Retweet	IMAGE OF BLACK STUDENTS	75	12	11.8K	5	Y					Y
42	Do you remember your dreams?	2023-06-12T19:26:50.000Z	OWN WITH POLL		0	0	684	0	N
43	A nutrient-rich diet can promote better sleep. Tofu, peas, legumes, calcium-rich beverages, dark leafy greens, canned fish and even dark chocolate can add to making a difference in your sleep quality, says #TemertyMed’s Nishta Saxena. https://t.co/EyCXVDcU6i https://t.co/jMMfnp1s6C	2023-06-12T19:26:22.000Z	OWN WITH ARTICLE	LINK TO ARTICLE	5	2	2413	1	N
44	RT @UnityHealthTO: For most people who die from trauma incidents, like car accidents or gunshot wounds, death occurs before they make it to…	2023-06-12T18:39:15.000Z	Retweet	LINK TO ARTICLE	69	28	12.1K	5	N
45	In her recently published memoir, #TemertyMed's Judith Friedland writes about her work at @osot_UofT and living as a Jewish woman in Canada, among other experiences. She spoke to us about the book and the process of writing it. https://t.co/xLLzYAwOmO	2023-06-12T17:55:00.000Z	OWN WITH LINK	LINK TO ARTICLE	10	4	1379	0	Y	Y
46	Some studies suggest that children start to recall their dreams when they are 5 to 7 years of age. In #UofTMed magazine, we spoke with school-aged children about their dreams. https://t.co/HgJCIz0hXu https://t.co/PBvHnlAvjq	2023-06-12T14:54:10.000Z	OWN WITH LINK	VIDEO OF DREAM	2	2	1562	0	N
47	RT @HealthyDebate: What #Healthcare can learn from the Canadian #military: Task-shifting and scope expansions through work in multi-discipl…	2023-06-12T14:14:04.000Z	Retweet	IMAGE OF MILITARY HEALTHCARE PROFESSIONALS	25	15	5674	4	N
48	Phage therapy can offer solutions in the fight against antimicrobial resistance. Learn about how @uoftmedicine research is helping accelerate and strengthen phage therapy research and innovation in Canadahttps://t.co/xxbRhoAgBC	2023-06-12T13:26:39.000Z	Own with link	LINK TO ARTICLE	13	5	2159	2	N
49	RT @CAMHnews: (1/2) We know climate change is a global health emergency, and evidence from the latest CAMH Ontario Student Drug Use and He…	2023-06-12T12:43:23.000Z	Retweet	IMAGE OF CHILD	17	11	5186	1	N
50	We all know sleep is important, but why? The neurological science behind sleep is fascinating – and we’re exploring it in #UofTMed magazine. https://t.co/3kBBW73ZOE	2023-06-11T15:10:10.000Z	OWN WITH LINK	IMAGE OF BED SHEETS	12	3	4010	0	N
51	Whether you’re an early riser or you like to stay up late is decided by your “chronotype.” Chronotypes are influenced by many factors, and can be difficult to change. Learn more about this in #UofTMed magazine: https://t.co/Dp0VIk1cwJ https://t.co/y7IbRPjCEr	2023-06-10T15:10:11.000Z	OWN WITH LINK	IMAGE OF TETX AND CLOCK	8	5	2622	0	N
52	"Those [smoke] particles are so small — 30 times smaller than the diameter of a human hair — that they can go into the lungs and into the bloodstream," said #TemertyMed Prof. Samir Gupta (@SammyG_MD ). https://t.co/1OpnINxUSd	2023-06-09T19:15:16.000Z	OWN WITH LINK	IMAGE OF SMOKE FIRE ON MAP	1	0	596	0	N
53	What’s in a dream? ✨ Kids and pediatric expert Dr. Sarah Honaker discuss what goes on after the lights go out. https://t.co/GMnhAiUiuB https://t.co/UYQzohf1dH	2023-06-09T18:47:04.000Z	OWN WITH VIDEO	VIDEO OF DR. HONAKER	1	0	1617	0	N
54	Closing the windows and running the air purifier isn’t an option for those who are experiencing homelessness. Dr. @NaheedD talks about the health impacts of poor air quality on unhoused individuals @globalnews https://t.co/U2VPAYtAHo	2023-06-09T15:20:13.000Z	OWN WITH LINK	LINK TO ARTICLE	4	2	591	0	Y				Y
55	RT @drlynnwilson: The theme of our summer issue of UofTMed magazine is sleep. It’s a great read! https://t.co/Jorj5CZSjv	2023-06-09T14:02:41.000Z	Retweet	IMAGE OF BED SHEETS	23	7	2048	2	N
56	Are you an early bird or a night owl?	2023-06-09T13:33:42.000Z	OWN WITH POLL		0	0	483	0	N
57	Ever tried to function the day after an all-nighter? You probably experienced the negative consequences of messing with your circadian rhythm – or, the “body’s clock.” But how exactly does this clock work? What happens when it breaks? Find out: https://t.co/Dp0VIk1cwJ https://t.co/oJRczOEqzC	2023-06-09T13:24:31.000Z	OWN WITH LINK	IMAGE OF OWL	3	2	1380	0	N
58	Omicron variants of the COVID-19-causing virus can be hindered in their ability to infect people by mutations in the spike protein, #TemertyMed researchers find. https://t.co/mbW21P4JpJ	2023-06-08T19:05:19.000Z	OWN WITH LINK	LINK TO ARTICLE	5	3	1273	0	N
59	How did polio radically transform the future of medicine? @EricTopol reviewed #TemertyMed Prof. Hannah Wunsch's (@wunschcritcare) book about the polio epidemic and how it revolutionized medical care @nature https://t.co/NZVaIt8q40	2023-06-08T16:05:19.000Z	OWN WITH LINK	LINK TO ARTICLE	7	1	902	0	N
60	"If you have to be outdoors and doing things, then wearing that sort of mask to protect you would be sensible," says respirologist &amp; #TemertyMed Prof. John Granton (@JohnGranton1) https://t.co/j3FvEu0QoI	2023-06-08T16:03:50.000Z	OWN WITH LINK	LINK TO ARTICLE	5	4	2218	0	N
61	RT @UnityHealthTO: Wildfires continue to impact air quality throughout the country, which can impact your health. Dr. @SamanthaGreenTO, fam…	2023-06-08T14:46:49.000Z	Retweet	LINK TO ARTICLE	11	5	1638	2	N
62	Did you know that nearly 1 in 5 adults under 65 is getting less sleep than recommended? https://t.co/UGg185gT34 https://t.co/K0dqiGSm7P	2023-06-08T14:30:32.000Z	Retweet	LINK TO ARTICLE	1	0	506	0	N
63	In this 1972 photo from @TorontoStar, nurse Linda Squires prepares a patient for an insomnia therapy called “electro-sleep." When coupled with synchronized audio...this was thought to induce drowsiness &amp; train the brain to sleep through the night. https://t.co/vxP0nZRfOs https://t.co/dFbkocfotI	2023-06-08T13:56:00.000Z	OWN WITH LINK	LINK TO ARTICLE	5	2	1757	1	N
64	While heart failure affects millions worldwide, its underlying signaling pathways have remained largely unexplored, but an innovative approach developed by #TemertyMed &amp; @trogersresearch scientists is changing that. https://t.co/UlUMEzP1Mg	2023-06-08T13:28:39.000Z	OWN WITH LINK	LINK TO ARTICLE	16	1	1457	0	N
65	Not getting enough sleep doesn’t just leave you groggy and cranky, it can also have very significant impacts on your health. #TemertyMed Prof. Brian Murray explains the hidden costs of sleep loss in #UofTMed magazine. https://t.co/UGg185gldw https://t.co/99rqALJISg	2023-06-07T18:46:19.000Z	OWN WITH LINK	LINK TO ARTICLE	28	10	3779	1	N
66	Do you think you're getting enough sleep?	2023-06-07T17:58:37.000Z	OWN WITH POL		3	0	1902	2	N
67	Keep your windows closed, stay inside when you can, and wear a good mask to mitigate some of the risks of poor air quality, experts suggest @cbcnews https://t.co/tC8BoIxjCM	2023-06-07T17:49:47.000Z	OWN WITH ARTICLE	LINK TO ARTICLE	6	4	1348	0	N
68	Congratulations to all the recipients of the Connaught Innovation Awards, including #TemertyMed's Denise Belsham, Alan Cochrane and Janice Robertson!	2023-06-06T17:41:56.000Z	Quote retweet	IMAGE OF CAMPUS	3	2	2046	0	N
69	How does our brain log &amp; store memories? Where do memories go as we age? And why do we remember some things, and not others? This fascinating episode of @KBI_UHN's podcast #YourComplexBrain explores these questions. https://t.co/MJLc1OmhSE	2023-06-06T17:06:48.000Z	OWN WITH ARTICLE	LINK TO PODCAST	4	1	1544	0	N
70	RT @UHN: UHN researchers have brought us one step closer to developing a hepatitis C vaccine! This discovery could lay the groundwork for…	2023-06-06T16:59:22.000Z	Retweet	IMAGE OF UHN RESEARCHER	69	17	11.5K	1	N
71	Samira Omar, a new @RSIUofT grad, is driven by care &amp; curiosity. Her research lies at the intersection of equity, rehabilitation science &amp; racism — with focus on rehabilitation care for Black-identifying people with traumatic brain injuries. https://t.co/7qHKLrMrAU #UofTGrad23	2023-06-06T16:18:15.000Z	OWN WITH LINK	IMAGE OF SAMIRA	23	3	3462	0	Y
72	#TemertyMed Drs. Jordan Goodridge &amp; Gianni Lorello spoke to us about Pride &amp; their education work in 2SLGTBQIA+ health https://t.co/6zf5HG5Nn8	2023-06-06T15:15:19.000Z	OWN WITH LINK	Image of doctors and patients	17	5	2453	0	Y					Y
73	Antibiotics usually kill bad &amp; good bacteria alike, but @UofT &amp; @UHN researchers found a molecule that can kill infectious pathogens while promoting a healthy microbiome. This could open the door to novel solutions for prevention of infectious diseases. https://t.co/psUqSMvuY5	2023-06-06T13:36:13.000Z	OWN WITH LINK	LNKK TO ARTICLE	11	2	1932	1	N
74	After postponing last year’s 50th reunion due to COVID-19 restrictions, classmates from @UofTMDprogram Class of 1972 celebrated this past weekend with a dinner and a tour of #TemertyMed's Medical Sciences Building. https://t.co/uOmcHzDsvG	2023-06-05T22:33:40.000Z	OWN WITH IMAGES	IMAGES OF CLASS OF 72	10	0	2107	0	N
75	Our newest graduates talked about what made them want to become doctors, and what advice they'd offer to students looking to pursue a similar path	2023-06-05T22:30:01.000Z	Quote retweet	IMAGES OF NEW GRADS	4	1	1694	0	N
76	RT @IMSMagazine: Did you know that astrological medicine was once part of a physician’s university training? Discover the fascinating histo…	2023-06-05T22:28:57.000Z	Retweet	IMAGE OF SPACE	6	4	1843	0	N
77	RT @r2rnow: Current flu vaccines give us antibodies to fight infection, but they target parts of the virus that mutate quickly. A different…	2023-06-05T16:54:46.000Z	Retweet	IMAGE OF VACCINE	1	2	1091	0	N
78	Is a morning shower better than an evening shower? #TemertyMed prof &amp; dermatologist Sandy Skotnicki says that the timing mostly comes down to preference, but misusing products or over-showering can actually be harmful @TorontoStar https://t.co/4IrI6m7qE0	2023-06-05T14:19:55.000Z	OWN WITH LINK	IMAGE OF SHOWER	0	0	754	0	N
79	RT @justin_brunet13: This week, I became the first Dr. Brunet A journey to say the least, with lots of bumps in the road. I couldn’t have…	2023-06-03T01:01:44.000Z	Retweet	IMAGE OF NEW GRAD	54	3	4045	2	N
80	RT @arjunamaharaj: Grateful for the incredible journey and for all the support that led me to this moment. Thank you to all https://t.co…	2023-06-03T01:01:40.000Z	Retweet	IMAGE OF NEW GRAD	110	6	14.4K	13	N
81	RT @sandyserena___: It really does take a village. Shoutout to my supervisor @MKoritzinsky and the WK lab for braving this heat warning a…	2023-06-03T01:01:36.000Z	Retweet	IMAGE OF NEW GRAD	71	4	9133	7	N
82	RT @CalandraLi_: Sometimes feelings are too big for words It was the privilege of my lifetime to meet &amp; keep so many incredible friends…	2023-06-03T01:01:33.000Z	OWN WITH LINK	IMAGE OF OMAR	23	3	3479	0	N
83	Reliving the excitement of yesterday’s #UofTGrad23 ceremony! https://t.co/l1Htr0whnf	2023-06-03T00:59:35.000Z	OWN WITH IMAGES	IMAGES OF GRADS	7	0	1007	0	N
84	RT @uoftmdphd: Today we celebrate a MAJOR milestone achieved by our MD/PhD students! They have completed 8 yrs of training and are moving…	2023-06-02T14:08:27.000Z	Retweet	N/A	57	7	10.6K	1	N
85	RT @UofTMDprogram: Congratulations, Class of 2T3! You did it! We’re so proud of you #UofTGrad23 https://t.co/IvS5gJfeD1	2023-06-01T22:25:09.000Z	Retweet	IMAGE OF GRADS	49	3	2741	0	N
86	RT @LambeLab: Congratulations, Dr. Venkatesan (@Sridevi292) !!! @physiologyuoft @uoftmedicine https://t.co/JP5EhUIQtt	2023-06-01T22:24:14.000Z	Retweet	IMAGE OF GRADS	31	2	1555	0	N
87	What a day! Class of 2023, we’re endlessly proud of your accomplishments and can’t wait to see what you do next. #UofTGrad23 https://t.co/9QidmaXI0j	2023-06-01T20:34:57.000Z	OWN WITH VIDEO	VIDEO OF GRAD	8	3	2321	0	N
88	Class of 2023 graduates making their way across convocation stage this afternoon #UofTGrad23 https://t.co/SdTg4SGmdB	2023-06-01T20:06:41.000Z	Retweet	IMAGE OF CONVOCATION	16	2	1960	0	N
89	RT @UofTNews: For their outstanding service to #UofT through their transformative support of @UofTMedicine &amp; other initiatives, James &amp; Lou…	2023-06-01T20:02:02.000Z
90	“Stay humble, be kind, patient, listen.” James and Louise Temerty address the graduating #TemertyMed Class of 2023. #UofTGrad23 https://t.co/tScnGCcBPM	2023-06-01T19:11:47.000Z	OWN WITH IMAGE	IMAGE OF CONVOCATION	37	7	4295	0	N
91	Convocation is underway! Celebrate the #TemertyMed Class of 2023 with us. Watch the ceremony live at https://t.co/hukYKP6deC! #UofTGrad23 https://t.co/GbyBgmPYEc	2023-06-01T18:51:13.000Z	OWN WITH LINK	IMAGE OF CONVOCATION	30	2	3507	0	N
92	As they prepare to cross the convocation stage today, six graduating #TemertyMed students from the Class of 2T3 share why they wanted to pursue medicine, what's coming up next for them, and what advice they'd offer to incoming students. https://t.co/fJZYSgDHEe #UofTGrad23 https://t.co/s1BmMAxFdY	2023-06-01T15:42:04.000Z	OWN WITH LINK	IMAGES OF GRADS	52	11	11.3K	0	N
93	Follow along with our #TemertyMed convocation coverage today!	2023-06-01T14:13:55.000Z	Quote retweet	IAMGE OF CONVOCATION	3	0	1675	0	N
94	Classmates from @UofTMDprogram Class of 1973 gathered at a special reunion luncheon today to celebrate their 50th anniversary. #TemertyMed Dean Trevor Young marked the milestone with a congratulatory toast. https://t.co/drlHpd51dV	2023-05-31T20:09:42.000Z	OWN WITH IMAGES	IMAGE OF REUNION	23	1	2603	0	N
95	RT @UofTMDprogram: Celebrating our Class of 2T3 grads today and at tomorrow’s convocation ceremony! #TemertyMed #UofTGrad23 https://t.co/…	2023-05-31T17:14:10.000Z	Retweet	VIDEO OF CONVOCATION	24	2	1897	0	N
96	So proud of our newest @UofTMDprogram grads! ❤️ #TemertyMed #UofTGrad23 https://t.co/dQH5eNwlJY	2023-05-31T17:11:00.000Z	OWN	IMAGES OF STUDENTS	87	7	13.1K	0	N
97	RT @UofT: #UofT Spring convocation 2023 begins tomorrow! Share how you're celebrating your big day by using #UofTGrad23. For more inform…	2023-05-31T16:04:56.000Z	Retweet	VIDEO OF CONVOCATION	34	8	7071	2	N
98	RT @drlynnwilson: The @uoftmedicine MD Program class valedictorian is Laura Feldman who has been acknowledged by her classmates for her kin…	2023-05-31T16:02:15.000Z	Retweet	IMAGE OF FELDMAN	31	6	3164	2	N
99	“As I look at the Class of 2023, I see individuals ready for many of the challenges they may face.” - #TemertyMed Dean Trevor Young #UofTGrad23 https://t.co/7xE4LAYoIs	2023-05-31T14:15:20.000Z	OWN WITH IMAGE	IMAGE OF PRE-CONVOCATION	12	5	2790	0	N
100	Congratulations, @UofTMDprogram Class of 2T3!	2023-05-31T14:10:33.000Z	Quote retweet	IMAGE OF PRE-CONVOCATION	13	1	1510	0	N
101	RT @UofT: #UofT Spring convocation 2023 begins this week! Watch every #UofTGrad23 ceremony live at https://t.co/M5JCRKaLv8. https://t.c…	2023-05-30T18:48:09.000Z	Retweet	IMAGE OF CAMPUS	41	18	9793	0	N
102	RT @uoftbrn: With the help of the BRN's IGNITE grant, Lisa Isaac, director of EDI @UofTanesthesia, is set to develop a project that will de…	2023-05-30T15:15:27.000Z	Retweet	IMAGE OF CAMPUS	9	5	1520	0	Y				Y	Y
103	"Asking questions and not accepting the status quo is essential to moving the needle forward." In this Q&amp;A, one of our most recent graduates, @nmerovitch, spoke about his experience as an advocate, doctoral student &amp; living with a disability. https://t.co/ZfghuQTTDa #UofTGrad23 https://t.co/isKuD7AwPr	2023-05-30T15:13:09.000Z	OWN WITH LINK	IMAGE OF DOCTOR	34	16	11.9K	0	Y		Y		Y	Y
104	Health care costs would be reduced overall if prescription drugs were free to patients, study led by #TemertyMed Prof. @NavPersaud shows https://t.co/pFqbtcWTxh	2023-05-30T13:45:59.000Z	OWN WITH LINK	IMAGE OF PILLS	1	2	879	0	N
105	RT @UofT_LMP: Convocation for Temerty Medicine graduates is on June 1st. We're excited to see learners from LMP start a new chapter in thei…	2023-05-29T16:10:28.000Z	Retweet	VIDEO OF CONVOCATION	6	3	2169	0	N
106	Research led by #TemertyMed Prof. Joan Wither shows how the body generates damaging autoantibodies in lupus @UHN https://t.co/Gz5L4kNbQd	2023-05-29T16:09:28.000Z	OWN WITH LINK	N/A	0	0	1033	0	N
107	RT @UofTNeuroSurge: Best lesson from residency: The importance of #teamwork. There were many challenges in #neurosurgery #residency but kno…	2023-05-29T14:22:12.000Z	Retweet	IMAGES OF RESIDENCY	16	2	4269	0	N
108	Convocation is only a few days away! We're so excited to celebrate the @UofTMDProgram Class of 2023 as they cross the convocation stage on June 1st. https://t.co/cuiRYlxH1N #UofTGrad23	2023-05-29T14:20:02.000Z	OWN WITH LINK	IMAGE OF CONVOCATION	8	3	2608	0	N
109	#RacewithSteph begins today with a Ironman 70.3 Victoria! We're cheering on @SFauquier in her first of ten races in support of Alzheimer's research at @tanzuoft https://t.co/1qCghKbF4B	2023-05-28T16:03:43.000Z	OWN WITH LINK	LINK TO ARTICLE	4	0	1339	0	N
110	RT @DonnellyCentre: Research news featuring Andrew Burns and @PeterJRoy from the Donnelly Centre! A team led by @UofT researchers has di…	2023-05-26T16:57:54.000Z	Retweet	LINK TO ARTICLE	21	5	2268	1	N
111	The latest issue of MedEmail is out! Check it out for the latest #TemertyMed news: https://t.co/BXK9xUxWWv https://t.co/cKjLg8AdFD	2023-05-26T16:55:50.000Z	OWN WITH LINK	IMAGE OF CAMPUS	9	5	2536	0	N
112	RT @UofT: Spring convocation is almost here, #UofT! For more information about #UofTGrad23, please visit: https://t.co/M5JCRKaLv8 https://t…	2023-05-26T16:13:03.000Z	Retweet	IMAGE OF CAMPUS	45	19	8504	0	N
113	"I never thought of being a doctor. My parents were immigrants and I didn’t have anyone around me that was in medicine." Victoria Mintsopoulos shares her journey as a 2023 grad of @UofTMDProgram. https://t.co/ImZF9jUh6r #UofTGrad23 https://t.co/dPqdm8VRet	2023-05-26T15:34:45.000Z	OWN WITH LINK	IMAGE OF MINTSOPOULOS	30	4	6271	0	N
114	#TemertyMed's Lisa Isaac is developing a new project that will deepen @UofTanesthesia's commitment to equity, diversity and inclusion. https://t.co/A1IagqTzCD	2023-05-26T13:47:37.000Z	OWN WITH LINK	LINK TO ARTICLE	3	1	873	0	Y	Y
115	Tiny plant-destroying worms called nematodes can be very detrimental to crops and food supply. @UofT researchers found a new pesticide that selectively targets these parasites https://t.co/EvufiFfbqT	2023-05-25T17:36:00.000Z	Retweet	Image of two white men	21	5	2202	1	N
116	#TemertyMed has promoted 183 candidates to the rank of professor or associate professor, the Faculty’s largest-ever cohort of senior academic promotions. https://t.co/04NsuZeSgN	2023-05-25T16:32:00.000Z	Own with link	https://t.co/BXK9xUxWWv	9	5	2439	0	N
117	RT @UofTEPIC: JUST PUBLISHED: A new study from #UofTEPIC members @jphilippejulien, @SMubareka and Rob Kozak describes how to leverage a “Mu…	2023-05-25T16:02:29.000Z	Retweet	Image of U of T	44	19	8370	0	N
118	Is "food prescribing" a stopgap measure? "Promotions for food-prescription programs rarely mention the political decisions that perpetuate food insecurity and create the health problems they’re trying to solve," writes @nutrisci_uoft's Tim Li https://t.co/UtNia1pePB	2023-05-25T14:03:49.000Z	Own with link	https://t.co/ImZF9jUh6r	31	4	6239	0	Y		Y
119	RT @StMichaelsFdn: Dr. Kamran Khan, physician at St. Michael’s, shared a keynote at @UofTMedicine where he discussed founding @HelloBlueDot…	2023-05-25T13:17:09.000Z	Own with link	https://t.co/A1IagqTzCD	3	1	860	0	N
120	RT @HealthyDebate: “The risk of dying from bleeding depends on how fast patients are treated.” Innovations in #blood products, like freeze…	2023-05-24T13:44:18.000Z	Own with link	https://t.co/EvufiFfbqT	3	0	811	0	N
121	A new study showed that exposure to chemicals found in industrial and consumer products may increase risk of developing Parkinson's disease. #TemertyMed Prof. Robert Chen says more research is needed. @ctvnews https://t.co/ybLFtl5VNM	2023-05-24T13:43:14.000Z	Own with link	https://t.co/04NsuZeSgN	29	7	4802	0	N
122	RT @c_kkramer: It is medicine... "Laughter as medicine: meta-analysis of interventional studies evaluating the impact of spontaneous laug…	2023-05-23T18:27:27.000Z	Retweet	About SARS-CoV-2	7	1	1153	1	N
123	RT @osot_UofT: #AlumniSpotlight Elizabeth Pezzutto (Class of '22) says, "There are so many ways you can apply the skills and knowledge you…	2023-05-23T17:14:22.000Z	Own with link	https://t.co/UtNia1pePB	5	3	1041	0	N
124	"We all feel absolutely dreadful. We have hope though. This is one of the strangest things that has ever happened in our lives," @HeatherMallick writes about living with #LongCovid https://t.co/p0MQGtTv2z	2023-05-23T17:03:13.000Z	Retweet	https://t.co/V8Yh5om0iE	10	5	1307	0	N
125	When you close your eyes and imagine a sunset, what do you see? Some people may picture vivid colours and details, but some see nothing at all. That's called "aphantasia" and researchers are starting to learn more about it. @ConversationCA https://t.co/iWvU6H4hbA	2023-05-23T16:01:08.000Z	Retweet	https://t.co/jpfSH9NEka	6	4	1754	0	N
126	The approval of RSV vaccines will be a game changer, experts say @CBCNews. https://t.co/pWKNfhwE7p	2023-05-23T14:19:06.000Z	Own with link	https://t.co/ybLFtl5VNM	2	2	1019	0	N
127	Good morning, @UofT! https://t.co/hIVE76EMDz	2023-05-23T12:16:53.000Z	Retweet	Research	13	6	2196	1	N
128	Involving young patients and their parents or caregivers can help bring new research evidence into clinics, @DalhousieU research shows @ConversationCA https://t.co/zaGI6BkJ4s	2023-05-19T17:32:00.000Z	Retweet	Image of white female	15	4	1268	0	N
129	Flexible medical implants such as catheters and tracheal tubes can get colonized by infectious organisms when bent or twisted, @UofT research shows https://t.co/VFzkZVfrxn	2023-05-19T15:00:04.000Z	Own with link	https://t.co/p0MQGtTv2z	0	0	661	0	N
130	RT @uoftbrn: The Black Brilliance in STEM project will be a living, community-driven archive of Black researchers in STEM from @UofT and be…	2023-05-19T14:55:10.000Z	Own with link	https://t.co/iWvU6H4hbA	0	0	783	0	N
131	At this year's #TemertyMed Dean's Lunch, Prof. Kamran Khan spoke about his unusual career path through medicine and his ongoing work to identify, understand and respond to global biological threats faster and more effectively https://t.co/3hjnb7wRy1	2023-05-19T13:45:35.000Z	Own with link	https://t.co/pWKNfhwE7p	0	0	647	0	N
132	RT @cpso_ca: #FamilyDoctorDay — today, and every day, we recognize and celebrate the unmatched versatility, skills and dedication of Ontari…	2023-05-19T13:22:44.000Z		Image of U of T	32	1	2382	0	N
133	Congratulations to #TemertyMed Prof. @JenGommerman, recently appointed Chair of our Department of Immunology!	2023-05-18T19:31:44.000Z	Own with link	https://t.co/zaGI6BkJ4s	0	0	970	0	N
134	The City of Toronto declared homelessness an emergency. “My hope is that this is the start of some important change,” says @NaheedD. https://t.co/3umk1h4Pe6	2023-05-18T15:42:34.000Z	Own with link	https://t.co/VFzkZVfrxn	1	0	800	0	N
135	What can you do to improve your sleep hygiene to get a better night of sleep? #TemertyMed's @SammyG_MD explains on @TheFeedWithDrG https://t.co/yBbaoIJ5VB	2023-05-18T13:41:37.000Z	Retweet	Image of black lady	24	11	4656	0	N
136	Congratulations to #TemertyMed Prof. Beverley Orser on this achievement!	2023-05-17T20:51:00.000Z	Own with link	https://t.co/3hjnb7wRy1	6	1	1217	0	Y	Y
137	Heart disease still tops the list as the leading cause of death worldwide, but there's a gender gap in research about it. #TemertyMed scientists are working to bridge that gap. @CBCnews https://t.co/AhxnUnyAeF	2023-05-17T13:57:46.000Z	Retweet	Image of doctors and patients	33	16	4930	4	Y				Y
138	RT @picardonhealth: Tedros Adhanom, head of the @WHO, on the lessons from #COVID19: It takes more than hospitals and drugs to fight a pande…	2023-05-17T13:40:13.000Z	Quote retweet	Image of acceptance letter	16	1	2732	0	N
139	RT @UofTNews: From a street festival to topical lectures &amp; an Ontario Science Centre gathering, there are plenty of ways #UofT graduates ca…	2023-05-16T17:24:31.000Z	Own with link	https://t.co/3umk1h4Pe6	5	2	737	0	N
140	An international clinical trial led by #TemertyMed researchers at @UHN shows that a new therapy for recurrent glioblastoma prolongs patient survival, in some cases by years https://t.co/FsrtBgaYqI	2023-05-16T17:23:01.000Z	Own with link	Youtube video linked	3	1	1551	0	N
141	What do we know about the Arcturus XBB.1.16 subvariant? This piece in @bmj_latest reports on what's known about spread, vaccine protection &amp; severity https://t.co/Vx146UZYmJ	2023-05-16T14:58:13.000Z	Quote retweet	Image of white female	8	0	2067	0	N
142	Forensic pathologists play vital role in recognizing trends in sodium nitrite poisoning @UofT_LMP https://t.co/APzj62NA1e	2023-05-16T14:31:11.000Z	Own with link	https://t.co/AhxnUnyAeF	4	2	859	0	N
143	RT @UofT: Preparing for #UofTGrad23? All candidates must wear academic gowns &amp; hoods (regalia). You can arrange for your regalia rental bet…	2023-05-15T19:55:46.000Z	Retweet	https://t.co/ayfyGM8iYF	16	6	3991	1	N
144	RT @nutrisci_uoft: Science Rendezvous was a big success! Thanks to our amazing student volunteers, the supporters of this event and everyon…	2023-05-15T19:55:40.000Z	Retweet	Image of two Asian ladies	9	3	2269	0	N
145	Benefits of flexible and trauma-informed care, and addressing ableism in healthcare: @SarooSharda_MD &amp; @yonalunsky talk about effective and inclusive care for people with intellectual and developmental disabilities on @cpso_ca's In Dialogue podcast https://t.co/v9c9YIYEF5	2023-05-15T18:11:27.000Z	Own with link	https://t.co/FsrtBgaYqI	9	2	2154	0	N
146	RT @KBI_UHN: A new paper published in @NatureMedicine by Drs. @gelarehzadeh and @FarshadNassiri @UHN @uoftmedicine using a novel combinatio…	2023-05-15T17:23:30.000Z	Own with link	https://t.co/Vx146UZYmJ	0	0	885	0	N
147	Want to stay up-to-date on what's happening at #TemertyMed? Read our newest issue of MedEmail: https://t.co/7WfZnn67Nz https://t.co/h8auM734nQ	2023-05-15T17:23:19.000Z	Own with link	https://t.co/APzj62NA1e	1	2	1186	0	N
148	13 days to go until Stephanie Fauquier sets off on her first of ten triathlons across Canada in honour of her mother, renowned #TemertyMed surgeon Dr. Robin McLeod, and to raise awareness of and funds for Alzheimer’s research at @tanzuoft. https://t.co/bI1UEJJUrs	2023-05-15T13:41:27.000Z	Retweet	Image of regalia	34	18	12.2K	12	N
149	What is delirium &amp; what do patients &amp; healthcare providers need to know about it? "Despite its prevalence, the cause of delirium is very poorly understood &amp; estimates of misdiagnosis are as high as 65%," @machealthsci researchers write in @healthydebate https://t.co/9CwpRbs9gx	2023-05-15T12:18:01.000Z	Retweet	Images of volunteers	12	1	2712	0	N
150	RT @UofT_Pandemics: WHO says COVID as global health emergency is over. Now what? IfP Resilience Theme co-lead @DrFahadRazak answered this…	2023-05-12T19:00:50.000Z	Own with link	https://t.co/v9c9YIYEF5	9	4	2107	1	N
151	We were thrilled to celebrate and recognize many of our most generous supporters at today’s Dean’s Lunch. Thank you for helping #TemertyMed advance health and health care! #UofTDefyGravity https://t.co/Nzgf7gTOE6	2023-05-12T18:31:00.000Z	Retweet	Video of scientists	136	54	35.6K	1	N
152	Research led by #TemertyMed's Karen Yeung is helping us understand how immune memory forms, paving the way for improved flu vaccines https://t.co/ySmgWJ8yE7	2023-05-12T17:10:39.000Z	Own with link	Image of campus	7	4	2121	0	N
153	RT @uoftmagazine: A $90 million gift to the Ted Rogers Centre for Heart Research will help usher in a new era in cardiac care for the 1 mil…	2023-05-12T15:01:30.000Z	Quote retweet		6	1	2618	0	N
154	"Surviving sudden cardiac arrest depends largely on luck – and it shouldn’t be this way," writes Dr. Steven Brooks @HealthyDebate https://t.co/ZlANpPz1Zd	2023-05-12T13:43:32.000Z	Own with link	Image of woman	4	2	1889	0	N
155	Mental health is as important as physical health. An important message from @Thepurplelilac	2023-05-11T19:44:22.000Z	Retweet	Image of hospital bed	4	5	1525	0	N
156	RT @UofTEPIC: We asked #UofTEPIC and @UofT_Pandemics faculty members how they felt about the @WHO's decision to end the COVID-19 global hea…	2023-05-11T16:41:42.000Z	Own with images	Images of conference	9	2	1365	0	N
157	How many COVID-19 deaths are we willing to accept as “normal?” The @WHO recently announced that COVID-19 is no longer a global health emergency. But the virus is very much still around, writes @picardonhealth https://t.co/uZipuISzjO	2023-05-11T15:33:34.000Z	Own with link	Image of Asian lady	0	0	834	0	N
158	Using AI, @UofT engineers and physicians are detecting heart problems in critically ill children @SickKidsNews https://t.co/J1FoNr8wgl	2023-05-11T13:34:29.000Z	Retweet	Image of scientist	22	5	4750	0	N
159	RT @UnityHealthTO: "Aging in place is best way to take care of dementia." Read Dr. Luis Fornazzari's letter to @TorontoStar about art, deme…	2023-05-11T02:04:50.000Z	Own with link	Image of dummy	0	1	0	968	N
160	"Compared to before the pandemic, distress among young people has increased during the COVID-19 pandemic." @globeandmail https://t.co/bN47tXHOzi	2023-05-10T15:04:31.000Z	Quote retweet	Image of crocheted brains	8	2	1774	0	N
161	RT @zizoaldaqqaq: It’s been such a pleasure teaching clinical skills to the first year class at @uoftmedicine The Clinical Skills Mentorsh…	2023-05-10T13:50:28.000Z	Retweet	Image of poll results	6	8	4277	1	N
162	A great story about how improv classes helped address impostor syndrome for #TemertyMed's neurology trainee Dr. Katherine Sawicka. ➡️ https://t.co/tn5BmAfOyc	2023-05-10T13:31:13.000Z	Own with link	Image of doctor	6	6	2796	1	N
163	Paulette Gardiner Millar (@UofT_PT) is a life-long learner and outstanding leader whose passion for sports and working with people led her to a career in physical therapy. In this Q&amp;A, she shared what she learned in her 25 years as a physiotherapist https://t.co/CRSeBJ3ziZ https://t.co/T901rc5eCK	2023-05-09T21:58:45.000Z	Own with link	https://t.co/J1FoNr8wgl	5	4	3659	0	N
164	RT @WHO: @DrTedros "The worst thing any country could do now is to use this news as a reason to let down its guard, to dismantle the system…	2023-05-09T21:53:54.000Z	Retweet	https://t.co/H182bqiyQt	7	3	1580	0	N
165	#TemertyMed Prof. Valerie Tarasuk &amp; other experts talked about food insecurity in Canada on @theagenda with @spaikin. Watch the segment	2023-05-09T19:01:54.000Z	Quote retweet	N/A	3	2	1576	0	Y				y
166	Same campus, new blooms https://t.co/070NXoRrpa	2023-05-09T14:48:27.000Z	OWN WITH IMAGE	IMAGE OF CAMPUS	4	1	1102	0	N
167	What is the future of palliative care in Canada? #TemertyMed's @NaheedD talked to @Avis_Favaro about why every Canadian needs access to quality palliative care @CIHI_ICIS https://t.co/WmSdCrttmA	2023-05-09T12:50:56.000Z	OWN	N/A	4	1	1066	1	N
168	RT @UnityHealthTO: Virtual care did not lead to greater emergency department visits during the pandemic, according to a study led by Dr. @t…	2023-05-08T20:39:24.000Z	Retweet	IMAGE OF KIRAN	14	2	2361	0	N
169	Is coffee good or bad for you? It might depend on your genes, scientists say ☕️ @CBCNews https://t.co/XGNNJ0EelM	2023-05-08T17:20:32.000Z	OWN WITH LINK	IMAGE OF COFFEE	5	2	1436	0	N
170	RT @WCHospital: The second video in our mental health video series is out now! The series will look into many mental health topics with the…	2023-05-08T15:45:59.000Z	Retweet	VIDEO	15	6	2074	1	N
171	Complex global issues have multiplied, and investing in big, advanced and collaborative science is more critical than ever to addressing urgent challenges, writes #TemertyMed Prof. Leah Cowen https://t.co/tQryuTADcl	2023-05-08T14:09:07.000Z	Own with image	Image of campus	4	1	1032	0	N
172	Beautiful, sunny @uoft morning ☀️ https://t.co/8GPf0MuKCP	2023-05-08T12:46:45.000Z	OWN WITH IMAGE	IMAGE OF CAMPUS	50	4	6521	0	N
173	What's it like being a #TemertyMed Physical Therapy student? Four @UofT_PT students shared what a typical day looks like for them, how they managed the transition from undergrad to graduate studies &amp; what they were surprised to learn about physiotherapy. ➡️https://t.co/BE36rbVOob https://t.co/DH1cRQWi7U	2023-05-05T18:15:48.000Z	OWN WITH IMAGE	IMAGE OF STUDENTS	10	3	2001	1	N
174	"I learned a lot from my mom," recalls #TemertyMed Prof. Vincent Chan. "She taught me to invest in people." Now he's doing just that with a gift that will support the development of future generations of faculty leaders in anesthesiology &amp; pain medicine https://t.co/E5G3adR0TO	2023-05-05T17:27:00.000Z	Own with link	Image of coffee	5	2	1377	0	N
175	As part of our collective responsibility for humanity, let us unlearn and examine our attitudes around violence against Indigenous women and gender diverse people, and relearn a new way to move forward. For support and resources, please visit: https://t.co/1lBlm0D6K2.	2023-05-05T16:05:47.000Z	OWN WITH LINK	LINK TO ARTICLE	3	1	644	0	Y			Y	Y	Y
176	RT @cpso_ca: May 5th is #RedDressDay — a day of remembrance to create awareness for the thousands of #MMIWG2S, Missing and Murdered Indigen…	2023-05-05T14:31:48.000Z	OWN WITH IMAGE	IMAGE OF RED DRESS	40	21	6646	2	Y			Y	Y	Y	Y
177	Today is #RedDressDay. It is a day to remember and honour missing and murdered Indigenous women and girls and Two-Spirit people in Canada, to advocate for and work towards change. #MMIWG2S https://t.co/kR3CtdQavm	2023-05-05T14:31:08.000Z	Own with image	Image of campus	50	4	6469	1	N
178	RT @RicharLisa: Today is Red Dress Day. It is a day when we honour missing and murdered Indigenous women, girls &amp; gender diverse people. W…	2023-05-05T13:43:44.000Z	Own with image	Image of 4 students	10	3	1993	1	N
179	RT @nutrisci_uoft: This recent article in @CNN profiles a recent @LAbbeLab_UofT lab study in @PLOSONE that found child-appealing foods/beve…	2023-05-04T20:06:18.000Z	Retweet	IMAGE OF CHILD	5	3	826	0	N
180	#UofT Prof. Grant Brown and Dr. Rima Al-awar of @OICR_news are looking for ways to maximize the effects of gemcitabine, a chemotherapy and one of the few treatments that is effective against pancreatic cancer.	2023-05-04T19:46:34.000Z	Quote retweet	IMAGE OF RESEARCHERS	4	1	1856	0	N
181	#TemertyMed/@DonnellyCentre scientists have created an AI system that can design new proteins not found in nature, which could help speed up drug development by making it easier to design and test new therapeutic proteins https://t.co/EEpurc5JSl	2023-05-04T18:04:00.000Z	OWN WITH LINK	Image of resarch	6	5	2140	0	N
182	#UofT has launched a new initiative that aims to improve post-secondary student mental health and wellness by investing in research https://t.co/LHesuUQsK9	2023-05-04T16:19:00.000Z	OWN WITH LINK	IMAGE OF STUDENT PANEL	1	1	210	0	N
183	A research breakthrough by #TemertyMed Prof. Maryam Faiz &amp; her team points to potential new gene therapies for Multiple Sclerosis https://t.co/VMJkfUWjlD	2023-05-04T14:15:39.000Z	OWN WITH LINK	IMAGE OF LAB	2	1	921	0	N
184	RT @UofTFamilyMed: Join us on June 9 as @docdanielle chats with Canadian writer, filmmaker and Academy Award winner @realsarahpolley about…	2023-05-03T19:39:04.000Z	Retweet	Image of child	5	3	823	0	N
185	#TemertyMed Prof. Sophie Grigoriadis is studying transcranial direct current stimulation – or tDCS – as a treatment for depression in pregnancy https://t.co/UipU4k3x3O	2023-05-03T16:10:54.000Z	Quote retweet	Image of scientists	4	1	1847	0	N
186	RT @UofTMed_OID: Last week Muslim community members at @uoftmedicine came together for a #TemertyMedicineCommunityConnection Thank you to…	2023-05-03T16:00:57.000Z	Retweet	IMAGE OF CONFERENCE	18	4	2975	1	Y					Y
187	#TemertyMed Prof. Robin Richards (@RobinRi47196666) is “entering the next evolution of his career as an orthopaedic surgeon”, making a leadership gift in support of the future of innovative educational approaches in orthopaedic surgery at @UofTSurgery https://t.co/Qnd0EhhmIJ	2023-05-03T14:01:59.000Z	OWN WITH LINK		10	2	2559	0	N
188	RT @HealthyDebate: Surviving #CardiacArrest shouldn't depend on luck. There are things we can do to make sure everyone has better odds of s…	2023-05-03T12:55:28.000Z	Own with link	Image of scientists	2	1	914	0	N
189	RT @OICR_news: ️ The Next Generation: Xindi Zhang is a PhD candidate in Dr. Lincoln Stein’s lab at OICR where she is developing ‘DeepTumou…	2023-05-02T18:49:44.000Z	Retweet	IMAGE OF RESEARCHERS	7	5	1459	0	N
190	RT @UofT: On May 13, Canada's largest science festival Science Rendezvous invites you to join the fun &amp; create. This event takes place at 5…	2023-05-02T16:44:16.000Z	Retweet	IMAGE OF POSTER	73	35	12.5K	1	N
191	"We need to start taking hospice and palliative care more seriously, acknowledging that quality of death is just as important as quality of life, and one can inform the other," writes @picardonhealth https://t.co/LqhkRGieWc	2023-05-02T14:08:09.000Z	OWN WITH LINK		10	5	1443	1	N
192	Very interesting episode of the #YourComplexBrain podcast!	2023-05-02T13:31:44.000Z	Quote retweet	IMAGE OF TESEARCHERS	0	0	1124	0	N
193	RT @UofTMDprogram: In this Q&amp;A, #TemertyMed student Leighton Schreyer talked about the human side of medicine, pursuing medical school as s…	2023-05-01T18:28:24.000Z	Retweet	IMAGE OF STUDENT	9	4	2092	2	N
194	"Wind phone" helps people connect with loved ones and process their grief. There are currently 7 of these in Canada - in Newfoundland, Nova Scotia, Quebec, Alberta, 2 in B.C &amp; in New Brunswick. - @CBCNews https://t.co/5ikUMZhmXn https://t.co/cDxCuHXMZT	2023-05-01T17:42:51.000Z	OWN WITH LINK	IMAGE OF WIND PHONE	2	0	836	0	N
195	Recent survey by @CMHA_NTL shows that most Canadians want universal mental health care https://t.co/bIJIQ4qpfU	2023-05-01T17:06:18.000Z	OWN WITH LINK		0	0	629	0	N
196	Thrilled to be joining @Sunnybrook in the creation of the new, joint Blake Goldring Chair in Surgery. Thank you to Blake and Belinda Goldring and family for their support of surgical innovation and improved health care access.	2023-05-01T13:40:38.000Z	Quote retweet		4	1	1627	0	N
197	RT @UofTDoMChair: Every day we celebrate the incredible dedication and accomplishments of our physicians @UofT_DoM @uoftmedicine, but today…	2023-05-01T13:04:21.000Z	Retweet	VIDEO FOR DOCTORS DAY	21	5	4179	1	N
198	RT @DrAmandaSelk: Happy Doctor’s Day to all my wonderful colleagues. The work you do is important and appreciated. #doctors #doctorsday htt…	2023-05-01T12:19:52.000Z	Retweet	IMAGE OF TEXT	20	5	3301	2	N
199	RT @GairdnerAwards: This photo was a personal landmark for Gelareh Zadeh (@gelarehzadeh). In it, Zadeh is pregnant and expecting her second…	2023-05-01T12:12:40.000Z	Retweet	IMAGE OF DR ZADEG	224	32	24.2K	2	N
200	Today is National #DoctorsDay and we're celebrating all the incredible #TemertyMed learners, faculty and alumni who dedicate their careers to patient care &amp; medical science	2023-05-01T12:11:34.000Z	OWN		33	12	4363	2	N
201	RT @UofT_LMP: Submit your best recipe to the Temerty Faculty of Medicine Crowdsourced Cookbook! The @uoftmedicine community is encouraged…	2023-04-29T14:01:20.000Z	Retweet	IMAGE OF POSTER	5	3	1417	1	N
202	In a study published in @Nature, a team led by @KBI_UHN scientists Lorraine Kalia and Suneil Kalia, and #TemertyMed researcher Philip M. Kim, identified a protein-protein interaction that contributes to Parkinson’s disease. https://t.co/yiKwvk5dIw	2023-04-28T19:10:15.000Z	OWN WITH LINK	IMAGE OF ELDERLY	0	1	883	1	N
203	RT @UnityHealthTO: Family physicians who provided more virtual care did not have more patients visit emergency departments compared to fami…	2023-04-28T18:20:33.000Z	Retweet	IMAGE OF AMBULANCE	27	9	5533	2	N
204	"We should be going upstream to address the social determinants of health. To support housing, to support mental health, to support harm reduction," says #TemertyMed's @NaheedD https://t.co/rfITajMYDJ	2023-04-28T16:29:07.000Z	OWN WITH LINK	IMAGE OF DOCTOR	161	59	9468	6	Y		Y		Y
205	RT @UofTMed_OID: In May, we celebrate Asian Heritage Month✨ We recognize the significant contributions Asians have made to the growth of Ca…	2023-04-28T16:09:16.000Z	Retweet	IMAGE OF ASIA MAP	17	9	2965	2	Y					Y
206	What is and isn't working to fix the family doctor shortage? #TemertyMed Prof. @tara_kiran talks about her research and what patients say they need @CBCOntarioToday https://t.co/hdhZ5Mk1MV	2023-04-28T13:39:09.000Z	OWN WITH LINK		1	0	663	1	N
207	For @UofTMDProgram student Leighton Schreyer, experiences with the health care system haven’t always been positive. But instead of turning them away from pursuing medicine, these experiences cemented their desire to become the kind of doctor they needed. https://t.co/GzFVCBnB1F	2023-04-27T19:35:34.000Z	OWN WITH LINK		6	1	1029	0	N
208	RT @camhEdu: “We know that almost all psychiatric conditions have some sleep component to them.” CAMH physiatrist Dr. Michael Mak (@mak_mi…	2023-04-27T19:22:38.000Z	Retweet	IMAGE OF CLOCK	14	9	2963	1	N
209	Can ChatGPT pass an ophthalmology board exam? Not yet. But "the accuracy of ChatGPT will likely improve most in niche subspecialties in the future," said researcher Andrew Mihalache @UnityHealthTO https://t.co/T6GXWKLoMr	2023-04-27T17:58:56.000Z	OWN WITH LINK	IMAGE OF CHATGPT	1	0	1136	1	N
210	RT @picardonhealth: A Century-Old Vaccine, #BCG, Fails to Protect Against #COVID19. Early in the pandemic, scientists began testing an old…	2023-04-27T15:54:20.000Z	Retweet	IMAGE OF VACCINE	9	3	2979	2	N
211	Metformin acts through the kidney to lower weight and treat obesity, @UHN &amp; #TemertyMed researchers find https://t.co/npEPvngjU8 https://t.co/g9bGnEpao8	2023-04-27T14:09:20.000Z	OWN WITH LINK	IMAGE OF TWO RESAERCHERS	4	2	1355	0	N
212	A new issue of MedEmail is out! Find out what's happening at #TemertyMed ➡️ https://t.co/XKwpHQMCk8 https://t.co/IsCqetcEJ3	2023-04-27T13:09:47.000Z	OWN WITH LINK	IMAGE OF CAMPUS	6	3	1187	0	N
213	RT @UofT_LMP: We've had some stunning entries to this year's LMP Art Competition from a broad range of undergraduate and graduate students,…	2023-04-26T20:05:31.000Z	Retweet		9	2	1228	0	N
214	The new COVID-19 variant – XBB.1.16 – is spreading quickly in Ontario. This @TorontoStar article shares some information about it. https://t.co/2Kkb1bunQN	2023-04-26T19:22:18.000Z	OWN WITH LINK	IMAGE OF LAB	2	0	740	0	N
215	Want to know more about insomnia? On this episode of @psychedpodcast, #TemertyMed Prof. Michael Mak talks about the basics of sleep physiology, how insomnia is diagnosed &amp; treated. https://t.co/iB05ij4erc	2023-04-26T16:29:24.000Z	OWN WITH LINK	IMAGE OF CARTOON	1	0	637	0	N
216	RT @researchuoft: In collaboration with the Canadian Science Policy Centre, the National Killam Program is sponsoring a panel on Addressing…	2023-04-26T16:26:21.000Z	Retweet	IMAGE OF CAMPUS	3	4	994	1	Y				Y
217	RT @HealthyDebate: “Success with the match has nothing to do with an individual’s value as a human being. It just means that they didn’t ma…	2023-04-26T15:18:27.000Z	Retweet	IMAGE OF CARTOON	4	1	1121	0	N
218	CIRSPR allows us to change the genetic makeup of living organisms, but @UofT evolutionary geneticist Asher Cutter says we must scientifically and ethically scrutinize the potential consequences of this “genetic welding” before we put it into practice https://t.co/z7ueJ40xri	2023-04-26T14:20:00.000Z	OWN WITH LINK	IMAGE OF CRISPR	2	0	702	0	N
219	RT @cpso_ca: May 1st is #NationalPhysiciansDay — perfect time to #ComplimentAPhysician and show appreciation for all that they do! If you…	2023-04-26T13:21:51.000Z	Retweet	IMAGE OF A HEART	33	23	9841	6	N
220	They’re not quite cherry blossoms, but we love seeing all the fresh new leaves growing https://t.co/HGvZaa3DqA	2023-04-26T13:13:20.000Z	OWN WITH IMAGE		6	0	1287	0	N
221	Don't want to miss another #TemertyMed event? Check our events calendar to see what's going on and register for the events you're interested in ➡️https://t.co/CrFqcckqKa https://t.co/Myk7fyGnb6	2023-04-25T18:02:00.000Z	OWN WITH IMAGE	IMAGE OF CAMPUS	0	0	1004	1	N
222	Health Canada has approved a new antibody drug to help protect babies from serious illness caused by RSV. "It's a game-changer," says #TemertyMed Prof. @AnnaBanerji https://t.co/mj8CTIUwMw	2023-04-25T17:31:06.000Z	OWN WITH LINK	Image of hospital bed	1	1	649	1	N
223	Fungi, superbugs, antimicrobrial resistance...our #TemertyMed talk is now underway and you can still join➡️https://t.co/3hZtH0jIXp https://t.co/2y5WOyaFPb	2023-04-25T16:22:03.000Z	OWN WITH LINK	IMAGE OF ZOOM	2	1	686	0	N
224	JOIN LIVE for our #TemertyMed Talk on antimicrobial drug-resistance with @picardonhealth, @CowenLab &amp; @drgreggerman! https://t.co/3hZtH0jIXp	2023-04-25T15:59:03.000Z	OWN WITH LINK	LINK TO YOUTUBE	2	0	653	1	N
225	Join us in one hour (at 12pm ET) for the next #TemertyMed Talk on antimicrobial drug-resistance and hear how #UofT experts are taking action against deadly superbugs. https://t.co/3hZtH0jIXp	2023-04-25T15:00:01.000Z	OWN WITH LINK	LINK TO YOUTUBE	4	2	1569	1	N
226	Looking for a new psychotherapist? @Saadia_Sediq offers some advice on what makes a therapist a good fit and why "cultural competence" can be an important part of the therapeutic relationship https://t.co/KwBjv3P2g4	2023-04-25T13:44:44.000Z	OWN WITH LINK		9	4	2154	0	N
227	RT @MoGen_Grad: Check out this event: The Resistance: Taking Action Against Deadly Superbugs Date: Tuesday, April 25, 2023 12:00 – 12:45…	2023-04-24T20:33:16.000Z	Retweet	IMAGE OF SCIENTISTS	1	1	1670	0	N
228	RT @UofT_dlsph: "It’s a game-changer," says Prof. @AnnaBanerji about a new antibody drug approved by Health Canada to help prevent serious…	2023-04-24T17:55:37.000Z	Retweet	IMAGE OF HOSPITAL ROOM	8	2	1780	2	N
229	There are a lot of misconceptions about organ donation. @UHN Organ and Tissue Donation Specialists Sharon Luk &amp; Brittany Gravesande address these misconceptions &amp; debunk common myths: https://t.co/o1o56UzXzl https://t.co/XpxwReCjWb	2023-04-24T16:02:13.000Z	OWN WITH LINK	IMAGE OF TWO SPECIALISTS	6	2	1269	0	N
230	Overcast but beautiful at @UofT today! ☁️ https://t.co/zZ1p3bS7FF	2023-04-24T14:59:27.000Z	OWN WITH IMAGE	MAGE OF CAMPUS	31	2	4359	0	N
231	RT @UofTMed_OID: “In 2022, the Black History Month theme in Canada was ‘February and Forever: Celebrating Black History Today and Every Day…	2023-04-24T14:23:27.000Z	Retweet	IMAGE OF BLACK STUDENTS	14	7	2250	1	Y					Y
232	RT @jendlake: @UofTMDprogram @UofTPharmacy @uoftmedicine @UofTStudentLife @researchuoft @OMSAofficial Such a great opportunity to share! He…	2023-04-24T14:06:51.000Z	Retweet	IMAGE OF CARTOON	2	1	637	0	N
233	COVID-19 is still around. "So we need to make sure that we don't take it lightly, it can still cause sufficient disease to make people sick enough that it's going to diminish their quality of life," says @SharkawyMD https://t.co/GYzoopQlLv	2023-04-24T13:04:20.000Z	OWN WITH LINK	IMAGE OF VACINE	57	18	5991	3	N
234	RT @uhnfoundation: Groundbreaking research from @UHN's Ajmera Transplant Centre shows viable #donor organs can be stored longer, increasing…	2023-04-21T20:12:27.000Z	Retweet	IMAGE OF RESEARCHERS	36	9	3631	1	N
235	In recognition of National Volunteer Week, we’d like to thank our learners, alumni and other community volunteers for their time and energy in support of #TemertyMed — your contributions are sincerely appreciated! #NVW2023	2023-04-21T12:54:33.000Z	OWN	N/A	9	2	1503	1	N
236	Fewer Canadians believe in the importance of childhood vaccines compared to before the pandemic, according to a new @UNICEFCanada report. “To increase confidence, it is vital to understand why, what works and for who,” says Dr. Gilla Shapiro https://t.co/kFfxSSyyg7	2023-04-20T20:36:19.000Z	OWN WITH LINK	IMAGE OF KIDS GETTING VACCINES	1	1	752	1	N
237	Study by @UofTPsych researchers sheds light on the best strategies to treat Treatment Resistant Depression in older adults https://t.co/CgiQ23pXjM	2023-04-20T17:09:00.000Z	OWN WITH LINK	N/A	2	1	821	0	N
238	AI has the potential to revolutionize the healthcare industry in Canada by tackling long-standing problems such as staff shortages and declining hospital capacity, @globeandmail reports https://t.co/fkufkDUb1F	2023-04-20T15:12:00.000Z	OWN WITH LINK	N/A	4	2	1150	1	N
239	RT @uhnfoundation: “What I find in my practice is that most people do not understand pain – especially chronic pain,” @UHN’s Dr. Andrea Fu…	2023-04-20T13:50:46.000Z	Retweet	IMAGE OF DR FURLAN	17	6	1884	0	N
240	While the COVID-19 booster shots we have now don’t match the currently circulating strain, they should still provide people with some protection, says #TemertyMed's @BogochIsaac https://t.co/QD0oAwScXy	2023-04-20T13:35:37.000Z	OWN WITH LINK	IMAGE OF VACCINE	1	1	601	0	N
241	RT @HealthyDebate: #Caregiving can be a joy, but the threats of overwhelm and burnout are real. We need better government support. https:…	2023-04-20T13:18:21.000Z	Retweet	IMAGE OF MOM AND CHILD	7	4	1586	0	N
242	RT @UofT: GTA parents concerned about limited access to school food programs, according to a new #UofT study https://t.co/Y0yWx6pKhZ http…	2023-04-19T19:30:57.000Z	Retweet	IMAGE OF LADY	21	13	5930	0	N
243	RT @UofTPsych: Are you considering psychotherapy? #Mindfest speaker @Saadia_Sediq shares tips to help you find a #therapist who’s a good ma…	2023-04-19T17:24:14.000Z	Retweet	IMAGE OF SEDIQ	12	7	5283	0	N
244	Researchers from @KBI_UHN &amp; #TemertyMed identified a protein interaction that contributes to Parkinson’s disease, paving the way for potential new treatments https://t.co/yiKwvk5dIw	2023-04-19T15:53:31.000Z	OWN WITH LINK	IMAGE OF ELDERLY	8	7	4887	0	N
245	When a single working copy of a gene is not enough, diseases called haploinsufficiencies can result. This @KnowableMag article highlights the work of scientists, including #TemertyMed Prof. David Hampson, that hopes to find treatments for these diseases https://t.co/45LxymQSqi	2023-04-19T13:00:02.000Z	OWN WITH LINK	IMAGE OF CARTOON	1	0	744	0	N
246	Very interesting episode of the #YourComplexBrain podcast	2023-04-19T00:52:32.000Z	Quote retweet	IMAGE OD HARRY FORESTELL	2	0	1803	0	N
247	RT @UofT: #UofT researcher examines how COVID-19 progressed differently in different parts of Toronto https://t.co/2vRxUhP5Tn https://t.c…	2023-04-18T21:04:23.000Z	Retweet	IMAGE OF RESEARCHERS	31	11	6512	0	N
248	RT @uoftlibraries: Charles Best Ken. Explore Ken’s collection: https://t.co/i6TTA6Twar https://t.co/yOVHSFb1RZ	2023-04-18T21:00:26.000Z	Retweet	IMAGE OF KEN	4	2	1163	1	N
249	RT @UofT: Spring #UofTGrad23: If you'd like to make any changes to your name on your diploma, the deadline for accents is tomorrow. For any…	2023-04-18T16:51:46.000Z	Retweet	IMAGE OF GRADS	37	24	8357	3	N
250	This moving @TorontoStar piece gives a glimpse into one man's days as a full-time caregiver to his aging spouse living with dementia https://t.co/6U6OAQBC6v	2023-04-18T16:46:11.000Z	OWN WITH LIN	IMAGE OF ELDERLY	7	2	984	0	N
251	RT @UnityHealthTO: In low-income Ontario neighbourhoods, newborns of non-refugee immigrant parents face a lower risk of serious illness and…	2023-04-18T16:11:24.000Z	Retweet	IMAGE O FBABY	4	3	1989	0	Y	Y
252	Pregnant over 35? In this @Sunnybrook Q&amp;A, obgyn &amp; #TemertyMed Prof. Amir Aviram answers common questions about pregnancy after the age of 35 and addresses common concerns about associated risks. https://t.co/j7JzoHZyAG	2023-04-18T12:58:45.000Z	OWN WITH LINK	IMAGE OF PREGNANCY	4	1	1148	0	N
253	RT @UofTNews: Researchers from @SickKidsNews &amp; @UofTRobotics have teamed up to develop a new treatment option for patients diagnosed with g…	2023-04-18T00:36:19.000Z	Retweet	IMAGE OF BRAIN	33	10	6111	1	N
254	"Why do we seem so nonchalant about a virus that killed more people last year than during the first two years of the pandemic?" Experts, including #TemertyMed's @MoriartyLab &amp; @DrFahadRazak share their thoughts @TorontoStar https://t.co/EEPOPFWnpW	2023-04-17T20:00:01.000Z	OWN WITH LINK	IMAGE OF DOCTOR UNDER WATER	46	28	4201	0	N
255	"Today, people talk about seeing a therapist like they’re going to the dentist. But our compassion around mental health still excludes the people who need it most," writes K. J. Aiello in @thewalrus https://t.co/9i4ZhXKJT4	2023-04-17T17:58:59.000Z	OWN WITH LINK	IMAGE OF THERAPIST CHAIR	4	1	1126	0	N
256	RT @UofTEPIC: “I’ve always been interested in public health research that focused on the people,” says @UofT_dlsph PhD student Afia Amoako.…	2023-04-17T17:09:21.000Z	Retweet	IAMGE OF AMOAKO	41	11	8133	4	N
257	What if you could fight cancer from inside the tumour? Researchers at #TemertyMed and @SickKidsNews are pioneering a novel approach using precision magnetics to destroy tumour cells https://t.co/MTX4lSLu2r	2023-04-17T15:16:51.000Z	OWN WITH LINK	IMAGE OF BRAIN	5	3	1372	0	N
258	RT @r2rnow: Kidney stones can send pepole to the ER dozens of times. What if we could vacuum up the pieces after breaking them up? https://…	2023-04-17T13:56:36.000Z	Retweet	IMAGE OF MAN	2	2	1041	0	N
259	Very cool! "Clinical Camel is an ongoing project aimed at developing an open-source healthcare-focused chatbot." Learn more about it on WangLab's website: https://t.co/3Lm8iFIcrB	2023-04-17T12:49:37.000Z	Retweet	IMAGE OF CHATGPT	7	2	3838	0	N
260	A new #TemertyMed chair position in Nutritional Medical Education will be held by Prof. Christopher Tomlinson https://t.co/ALXBmtVjU6	2023-04-17T12:38:01.000Z	OWN WITH LINK	IMAGE OF VEGGIES	12	3	2156	0	N
261	Glioblastoma is the most common and aggressive form of brain cancer. @UofT &amp; @SickKidsNews researchers teamed up to develop a new treatment option for patients diagnosed with it. https://t.co/72hanei9yB	2023-04-14T16:01:48.000Z	OWN WITH LINK	IMAGE OF BRAIN	9	2	1999	0	N
262	RT @UHN_Research: Research from Dr. @TonyKTLam’s lab @TGHRI_UHN reveal that the kidney—not the small intestine—is the target organ for #met…	2023-04-14T15:30:00.000Z	Retweet	IMAGE OF RESEARCHERS	13	5	2297	0	N
263	Is bird flu a concern? Many scientists think so. #TemertyMed Prof. Samira Mubareka explains why we're in for "potentially devastating" outcomes if the virus mutates to efficiently spread between humans https://t.co/HEGbZavQ2u	2023-04-14T13:30:22.000Z	OWN WITH LINK	LINK TO ARTICLE	2	1	927	0	N
264	Did you know that you can find a listing of #TemertyMed events on our website? Check out our events calendar and join us! ➡️ https://t.co/CrFqcckYzI https://t.co/rB99nBxBcO	2023-04-13T18:08:00.000Z	OWN WITH LINK	IMAGE OF CAMPUS	4	1	1435	0	N
265	RT @UofT_DoM: Great photo snapped by @UofTDoMChair of some familiar #UofTDoM faces during a visit to @UHN this morning! https://t.co/4A0i…	2023-04-13T17:15:06.000Z	Retweet	IMAGE OF HEALTHCARE PROFESSIONALS	16	1	2209	0	N
266	Globally, it is estimated that by 2050, more people will die from antibiotic failures than from cancer. Join our panel of experts &amp; @picardonhealth for the next #TemertyMed Talks for a discussion on antimicrobial resistance &amp; the future of superbugs. https://t.co/wHESgvBaLL https://t.co/M0Ppoo3IPS	2023-04-13T15:57:09.000Z	OWN WITH LINK	IMAGE OF POSTER	8	10	9398	0	N
267	New research by #TemertyMed scientists points to a key discovery about the underlying cause of ALS https://t.co/IRFkmpBSzk	2023-04-13T13:15:31.000Z	OWN WITH LINK	LINK TO ARTICLE	4	0	1060	0	N
268	RT @UHN_Surgery: .@SKeshavjee on @TheCurrentCBC with @mattgallowaycbc announces @UHNTransplant’s new research on storing lungs at a higher…	2023-04-13T13:08:36.000Z	Retweet	IMAGE OF NEWS	41	9	4198	0	N
269	Gene therapy is revolutionizing treatment of rare diseases. Thanks to a team of specialists &amp; access to a new gene therapy drug, siblings Micheal &amp; Cassidy are getting ground-breaking treatment for their progressive vision loss @Sunnybrook https://t.co/n3eNiAmSvP	2023-04-12T20:38:00.000Z	OWN WITH LINK	IMAGE OF SURGERY	7	2	2169	0	N
270	The primary care crisis in Canada has complex causes &amp; deeply affects patient care &amp; the healthcare system as a whole. So, what can we do about it @UofTFamilyMed Chair @docdanielle writes about possible solutions &amp; how we can contribute at #TemertyMed https://t.co/ZWRqvS7k8H	2023-04-12T18:24:00.000Z	OWN WITH LINK	LINK TO ARTICLE	8	5	1443	0	N
271	RT @UofTFamilyMed: Results from https://t.co/wIkf5234qc show Canadians welcome change to the primary care system in --including reforms s…	2023-04-12T16:15:46.000Z	Retweet	IMAGE OF ACRTOON	8	4	1384	0	N
272	#TemertyMed &amp; @UHN scientists developed a cooler that can boost the shelf life of donor lungs. "There's a huge interest in people all over the world because...it's a simple solution," says @SKeshavjee https://t.co/PKra4rKTOT	2023-04-12T16:13:49.000Z	OWN WITH LINK	IMAGE OF RESEARCHERS	3	2	1001	0	N
273	RT @uoftalumni: There is no cure for #Alzheimer’s disease, but Stephanie Fauquier's goal of doing 10 triathlons in 10 provinces aims to cha…	2023-04-12T16:01:42.000Z	Retweet	N/A	2	3	1105	0	N
274	What does the COVID-19 landscape look like in Canada right now? #TemertyMed Prof. @AnnaBanerji gave an update on @cbcradio. Listen here: https://t.co/sNjMn4ZR3t	2023-04-12T13:04:46.000Z	OWN WITH LINK	LINK TO PODCAST	1	1	944	0	N
275	What happens to older adults with dementia who don't have close family? "The truth is, we hardly know," writes @UofT Prof. Janelle S. Taylor in @ConversationCA https://t.co/Gp9mQrwNwt	2023-04-11T21:25:09.000Z	OWN WITH LINK	IMAGE OF RESAERCHER	8	2	2014	0	N
276	A new rapid device that allows Canadians to simultaneously be tested for HIV and syphilis has been approved in Canada. This approval was made possible, in part, by research led by #TemertyMed/@UnityHealthTO &amp; @UAlberta scientists. Read about their work ➡️ https://t.co/X6ewS0BkAE https://t.co/ETSEYxU5Qq	2023-04-11T19:20:12.000Z	OWN WITH LINK	LINK TO ARTICLE	1	0	1078	0	N
277	Research from @SickKidsNews highlights the importance of monitoring seizures in newborns with neonatal encephalopathy – a condition where a newborn's brain function is altered due to injury. https://t.co/L1zVV8bRJJ	2023-04-11T18:15:17.000Z	OWN WITH LINK	LINK TO ARTICLE	1	0	1079	0	N
278	A study led by @UofT &amp; @CAMHnews scientists found a link betweet alcohol use &amp; gun-involved suicide among Americans https://t.co/NWPgn6HNJq	2023-04-11T16:10:15.000Z	OWN WITH LINK	LINK TO ARTICLE	0	0	785	0	N
279	RT @Sunnybrook: It's #NationalMedicalLaboratoryWeek! We are excited to recognize the incredible team at Sunnybrook, who play an important r…	2023-04-11T15:08:44.000Z	RETWEET	IMAGE OF SCIENTISTS	20	3	1960	0	N
280	Have you ever wondered how you are able to do all of the activities you do every day? #TemertyMed Prof. and @Sunnybrook neurologist Sara Mitchell breaks down one of the most complex and sophisticated organs in the universe: the human brain. https://t.co/dK1z4SUNWd	2023-04-11T14:10:15.000Z	OWN WITH LINK	LINK TO ARTICLE	1	1	1026	0	N
281	RT @StMichaelsFdn: Karen McDonald, head of Toronto's Drug Checking Service (@drugpolicyctr) , spoke with CTV's @YourMorning on why fentanyl…	2023-04-11T13:08:28.000Z	RETWEET	LINK TO ARTICLE	4	3	676	0	N
282	For the latest #TemertyMed news and event listings, sign up for our MedEmail! ➡️ https://t.co/7WfZnn67Nz https://t.co/SjgerqSDYN	2023-04-11T12:02:19.000Z	OWN WITH LINK	LINK TO SIGN-UP	2	0	1172	0	N
283	This bag is !	2023-04-11T00:09:59.000Z	QUOTE RETWEET		13	0	4311	1	N
284	RT @WCHResearch: Who was most likely to experience #anxiety and #depression during COVID-19? A #WomensAgeLab study led by @ShaileeS_ and…	2023-04-10T18:37:48.000Z	RETWEET	LINK TO ARTICLE	5	5	4127	2	N
285	RT @UofTNews: Second-hand cannabis smoke: #UofT researchers @uoftengineering investigate involuntary THC exposure in homes https://t.co/NBV…	2023-04-10T18:21:57.000Z	RETWEET	LINK TO ARTICLE	9	4	3322	1	N
286	RT @LMP_UofT: "You can think of translational research as trying to figure out how to bridge the gap between new knowledge and turning it i…	2023-04-10T18:14:33.000Z	RETWEET	LINK TO VIDEO	3	2	1266	1	N
287	#TemertyMed Prof. &amp; Head and Neck surgeon Peter Adamson just returned from Ukraine on a mission to perform facial reconstructions on soldiers and civilians injured in the war. He talked about his experience @CBCFreshAir https://t.co/lyU3gRZUug	2023-04-10T17:32:00.000Z	OWN WITH LINK	LINK TO ARTICLE	6	0	1832	1	N
288	Accessing mental health services in Canada can be a challenge. This @CBCnews article talks about increasing demand and issues with the system that have to be overcome https://t.co/pSTUwpL6eO	2023-04-10T15:51:00.000Z	OWN WITH LINK	LINK TO ARTICLE	0	0	712	0	N
289	RT @CAMHnews: "Security and safety need to extend to all people. To achieve this, we need a change in heart, and expenditure." Our own @Dr…	2023-04-10T15:04:31.000Z	RETWEET	LINK TO ARTICLE	13	2	2177	3	N
290	Studies led by @UofT researchers look at inadequate care for people with disabilities who gave birth in Ontario https://t.co/Y3hyU2sJR9	2023-04-10T13:33:33.000Z	OWN WITH LINK	LINK TO ARTICLE	4	2	1897	0	N
291	RT @tara_kiran: The future in primary care is in teams✨ Done right, teams can improve patient health, clinician joy in work and increase c…	2023-04-06T18:50:49.000Z	RETWEET	LINK TO ARTICLE	73	32	10.7K	5	N
292	Excellent Q&amp;A with one of our alumni, Dr. Gary Gershony.	2023-04-06T18:44:36.000Z	QUOTE RETWEET	LINK TO ARTICLE	5	1	1921	0	N
293	RT @UofTNews: Six #UofT experts discuss the impact of generative AI tools – &amp; the ethical questions posed by the new technology. https://t.…	2023-04-06T16:24:46.000Z	RETWEET	LINK TO ARTICLE	9	2	1883	0	N
294	Why are so many teenagers experiencing anxiety and depression? Experts – including #TemertyMed Prof. @kwame_mckenzie – discuss on @TheAgenda https://t.co/NBYHawBZbs	2023-04-06T16:22:16.000Z	OWN WITH LINK	LINK TO ARTICLE	1	1	1523	0	N
295	#TemertyMed recipients of @UofT’s Student Leadership Award were honoured at a celebratory breakfast hosted by Dean Trevor Young &amp; our Alumni Relations team. Congratulations to all 18 recipients! https://t.co/CGzFenbnJA https://t.co/a4xDLP6dMH	2023-04-06T14:16:44.000Z	OWN WITH LINK	LINK TO ARTICLE	28	10	8900	1	N
296	RT @CAMHnews: "All addictions are related to the internal release of dopamine." CAMH independent scientist Dr. Nigel Turner joined @CTVNe…	2023-04-06T13:51:01.000Z	RETWEET	LINK TO ARTICLE	13	5	2733	3	N
297	Stephanie Fauquier is racing across the country to build a national movement to raise awareness and funds for Alzheimer's research at @UofT in honour of her mother, Dr. Robin McLeod. https://t.co/dxmvVEgk8W	2023-04-05T20:32:25.000Z	OWN WITH LINK	LINK TO ARTICLE	35	10	6815	2	N
298	RT @UofT: Find real-time and/or appointment-based confidential support for any school, health, or general life concern with #UofT My SSP. D…	2023-04-05T19:34:05.000Z	RETWEET	LINK TO VIDEO	11	8	4556	0	N
299	RT @UofTFamilyMed: “We cannot have a high-functioning health-care system unless every single person is connected to primary care,” says DFC…	2023-04-05T18:18:52.000Z	RETWEET	LINK TO ARTICLE	8	4	1183	1	N
300	COVID-19 has a significant impact on cognitive function in patients with preexisting dementia, research shows @NeuroscienceNew https://t.co/3XP4TxwbGK	2023-04-05T17:40:00.000Z	OWN WITH LINK	LINK TO ARTICLE	1	0	698	0	N
301	Food inflation is worsening the severity of food insecurity people are experiencing and driving more people to food banks, says #TemertyMed Prof. Valerie Tarasuk @CBCnews https://t.co/VH0Fp5MY1q	2023-04-05T16:31:00.000Z	OWN WITH LINK	LINK TO ARTICLE	7	1	819	0	N
302	How can school food programs be improved? #TemertyMed/@nutrisci_uoft student-led analysis is suggest ways a national school food program could better meet the nutrition needs of children. https://t.co/I0R5UfgGri	2023-04-05T14:53:38.000Z	OWN WITH LINK	LINK TO ARTICLE	8	3	1243	0	N
303	We love seeing these features of our wonderful #TemertyMed residents!	2023-04-05T12:42:04.000Z	QUOTE RETWEET	IMAGES OF STUDENTS	2	0	1450	0	N
304	RT @UofT: Discovery of new gene mutation could play a role in breast cancer prevention, according to a new #UofT study https://t.co/Q8mk9…	2023-04-04T16:20:49.000Z	RETWEET	LINK TO ARTICLE	14	7	4950	1	N
305	How widespread is the bird flu right now? Should you be worried? #TemertyMed Prof. Samira Mubareka answered our burning questions about the avian influenza (HPAI) virus. Read the Q&amp;A: https://t.co/xxsDf9E8xM https://t.co/iYTQKo41Wb	2023-04-04T16:20:27.000Z	OWN WITH LINK	LINK TO ARTICLE	3	2	1587	0	N
306	RT @UofTBMSA: UofT medical students attended the 4th annual @bmsacanada AGM this past Saturday It was great to meet over 150 Black medica…	2023-04-04T15:19:39.000Z	RETWEET	IMAGE OF STUDENTS	144	22	9446	1	Y					Y
307	RT @HealthyDebate: “As I faced my changed body in the mirror, I felt a mixture of gratitude and grief. I’d been rescued, yet I was utterly…	2023-04-04T15:09:20.000Z	RETWEET	LINK TO ARTICLE	6	2	1315	0	N
308	Ozempic — a drug for Type 2 diabetes — is so in demand, there's a temporary shortage of it in Ontario. But @UofT pharmacist @jendlake explains why you may need to be cautious about taking it @CBCOntarioToday https://t.co/NrpC6fvex8	2023-04-04T12:53:49.000Z	OWN WITH LINK	LINK TO ARTICLE	2	0	850	0	N
309	The Multiscale Human, a new @CIFAR_News program co-led by @DonnellyCentre Prof. Gary Bader, will bring together researchers with diverse disciplines to examine #TheFutureofBeingHuman. Read more about it https://t.co/TVoNuJHTbU	2023-04-03T17:35:48.000Z	OWN WITH LINK	LINK TO ARTICLE	16	9	4164	1	N
310	RT @UnityHealthTO: Dr. @StephenHwang speaks to @TorontoStar about the recent violent incidents on the TTC and how looking for patterns in t…	2023-04-03T15:40:39.000Z	RETWEET	LINK TO ARTICLE	9	7	2770	1	N
311	In response to the opioid crisis, faculties of medicine across Canada are creating new curricula to better equip current and future physicians with deeper understanding and skills in pain management, opioid use &amp; addiction medicine. @AFMC_e https://t.co/66iCYxjZLP	2023-04-03T14:21:00.000Z	OWN WITH LINK	LINK TO ARTICLE	5	1	1696	1	N
312	Researchers at @tanzuoft found a crucial link that may contribute to the underlying cause of ALS and frontotemporal dementia. https://t.co/IRFkmpBSzk	2023-04-03T12:23:59.000Z	OWN WITH LINK	LINK TO ARTICLE	4	0	1430	0	N
313	RT @RicharLisa: Given the legislation that continues to target the rights of trans people around the world and the ongoing transphobia, vio…	2023-03-31T20:52:02.000Z	RETWEET		23	8	3428	1	Y			Y		Y
314	RT @PMResearch_UHN: Following a busy day in the operating room, Gairdner Momentum Awardee Dr. Gelareh Zadeh @gelarehzadeh sat down with us…	2023-03-31T18:01:06.000Z	RETWEET	LINK TO ARTICLE	58	16	31.7K	1	N
315	Last year, we spoke with #TemertyMed Prof. Laura Targownik about her own experiences as a member of the transgender community, trans justice &amp; addressing inequities. You can read that Q&amp;A here: https://t.co/XsmdZxYrPf #TDOV2023	2023-03-31T15:56:00.000Z	OWN WITH LINK	LINK TO ARTICLE	4	0	1234	0	Y		Y
316	RT @cpso_ca: March 31 is the International #TransDayOfVisibility — We join our community members &amp; health system stakeholders in raising aw…	2023-03-31T15:51:40.000Z	RETWEET		17	16	2880	2	Y				Y
317	Today is the Trans Day of Visibility. We stand with and celebrate transgender and gender nonconforming communities at #TemertyMed and beyond. ️‍⚧️♥️	2023-03-31T14:36:48.000Z	OWN		15	7	1954	0	Y	Y
318	Gender-inclusive care leads to better patient outcomes. In @healthydebate, Abitha Suthakaran writes about the need for more training on gender-affirming care for trans individuals https://t.co/PCIjfqfcgL	2023-03-31T14:21:09.000Z	OWN WITH LINK	LINK TO ARTICLE	8	1	1460	0	Y				Y
319	RT @CAMHnews: (1/2) It's Trans Day of Visibility. Transphobia and lack of access to gender-affirming care put trans people at risk. A stu…	2023-03-31T13:24:41.000Z	RETWEET	LINK TO EVENT	49	29	5031	5	Y			Y	Y
320	RT @CAMHnews: (2/2) Amidst a rise in violence, hateful rhetoric, and global anti-trans legislation, CAMH recognizes that now more than ever…	2023-03-31T13:24:39.000Z	RETWEET	RESEARCH FINDINGS	18	8	2013	0	Y			Y	Y
321	RT @UofT_DoM: #UofTDoM professor @DocMarkBayley discusses his work @TorontoRehab teaching older individuals and other at-risk groups, "how…	2023-03-30T18:56:08.000Z	RETWEET	LINK TO ARTICLE	2	3	1207	0	N
322	An ongoing relationship between a clinician and patient is central in primary care, write #TemertyMed Prof. @tara_kiran &amp; @MaggieKeresteci in @HealthyDebate https://t.co/6enmAWe6B2	2023-03-30T18:32:23.000Z	OWN WITH LINK	LINK TO ARTICLE	6	3	1651	0	N
323	How worried should you be about the bird flu? And how should you prepare? This Q&amp;A with #TemertyMed Prof. Samira Mubareka covers what you need to know https://t.co/xxsDf9E8xM	2023-03-30T16:17:09.000Z	OWN WITH LINK	LINK TO ARTICLE	1	1	736	0	N
324	#TemertyMed Prof. Gelareh Zadeh (@gelarehzadeh) was recognized by the 2023 @GairdnerAwards for her contributions to the understanding and treatment of brain tumours. Read about her work – and what she attributes her success to – here https://t.co/yR4krxczbl	2023-03-30T14:28:23.000Z	OWN WITH LINK	LINK TO ARTICLE	16	3	2352	0	N
325	RT @GairdnerAwards: Neurosurgeon and senior scientist Gelareh Zadeh combines her in-depth clinical knowledge of brain cancer with clinical…	2023-03-30T13:50:31.000Z	RETWEET	LINK TO VIDEO	101	30	31.7K	2	N
326	RT @UofTMed_OID: Trans* community members at @uoftmedicine came together this past Monday for a conversation around safe(r) spaces, support…	2023-03-30T13:04:39.000Z	RETWEET	IMAGE OF PRESENTATION	9	4	3208	1	Y				Y	Y
327	Congratulations to all winners of the 2023 @GairdnerAwards — especially #TemertyMed Prof. @gelarehzadeh!	2023-03-30T13:03:47.000Z	QUOTE RETWEET		6	0	1120	0	N
328	A rise in violence on Toronto's transit system signals an urgent need to better support people struggling with homelessness, mental illness and addiction, says #TemertyMed Prof. Sandy Simpson @CdnPressNews https://t.co/3IV6RCghcp	2023-03-29T19:04:26.000Z	OWN WITH LINK	LINK TO ARTICLE	2	0	1196	0	N
329	RT @r2rnow: New Post: What is the future of medicine? With expertise ranging from biotechnology and chemical engineering to AI and planetar…	2023-03-29T15:53:59.000Z	RETWEET	LINK TO ARTICLE	2	3	1499	0	N
330	Loneliness can have a real impact on health. This article from @SinaiHealth speaks to the effects of loneliness and how it can be addressed in the community. ➡️ https://t.co/Vr1YAhAuTO	2023-03-29T15:40:51.000Z	QUOTE RETWEET	LINK TO ARTICLE	1	0	1334	0	N
331	A kidney stone "vacuum" could change the way kidney stones are treated. The development of this invention was led by #TemertyMed Prof. Monica Farcas, and she is working to bring it to market. @TorontoStar https://t.co/9VnQn4uicS	2023-03-29T13:10:28.000Z	OWN WITH LINK	LINK TO ARTICLE	1	0	812	0	N
332	RT @Bondzi23: @byibrehuMD, me and @UofTUpsurge had a blast working with @MyNameIsMena &amp; DICE to organize a surgical workshop for students.…	2023-03-28T22:09:05.000Z	RETWEET	LINK TO VIDEO	42	7	9226	2	N
333	RT @inkyelbows: Also, it’s #UofTGivingDay and the #TemertyMed community is celebrating the power of philanthropy! See this inspiring thread…	2023-03-28T20:36:03.000Z	RETWEET	IMAGE OF STUDENTS	7	1	2231	0	N
334	RT @UofTPharmacy: Medications are an integral part of our healthcare system, yet their access is grossly limited around the world. Tune…	2023-03-28T16:22:21.000Z	RETWEET	LINK TO VIDEO	7	4	3982	1	N
335	RT @UofT: #UofT researcher develops kidney stone ‘vacuum’ https://t.co/JfNSnuS5VN https://t.co/pCrVNvfeDU	2023-03-28T16:20:15.000Z	RETWEET	LINK TO ARTICLE	22	9	6553	0	N
336	#UofTGivingDay is a perfect time to make your own gift. While we welcome gifts to any #TemertyMed initiative, donations to the new James and Louise Temerty Building made before midnight tonight will be matched 2:1! https://t.co/uG0zWyPFh2	2023-03-28T14:30:41.000Z	OWN		4	2	545	0	N
337	A community of barbershop singing enthusiasts have been supporting @UofT_SLP learners and other speech &amp; language institutions across the province for more than four decades. https://t.co/HtIBfX4Jyk	2023-03-28T14:30:40.000Z	OWN WITH LINK	LINK TO ARTICLE	1	0	566	1	N
338	#TemertyMed alum Hal Marryatt &amp; partner John Alchin are supporting @UofTanesthesia education with a new early career professorship. “We're grateful to have this opportunity to make a meaningful gesture towards an institution to which we owe a great deal” https://t.co/llpERYqMxP	2023-03-28T14:30:40.000Z	OWN WITH LINK	LINK TO ARTICLE	1	0	246	1	N
339	Staff member Tracy Barber gives to honour a lifelong friendship and support students through the Dr. John Douglas Graham Salmon Award for Black Medical Students. https://t.co/22bm2wGQcp	2023-03-28T14:30:39.000Z	OWN WITH LINK	LINK TO ARTICLE	1	0	258	1	N
340	Cardiology patient Michael Sax and his wife Julia were inspired to support research into sudden cardiac deaths in young people after hearing about work being led by @uoft_dom Prof. Michael Gollob. https://t.co/xlg9FMnNEQ	2023-03-28T14:30:39.000Z	OWN WITH LINK	LINK TO ARTICLE	2	1	512	1	N
341	#TemertyMed Prof. &amp; @UofTFamilyMed alum @stephanieyzhou and her partner @ckrlynch are changing the face of philanthropy and health care through The Equity Award. “We hope that this award inspires and empowers people." https://t.co/1LKgebMtGX	2023-03-28T14:30:39.000Z	OWN WITH LINK	LINK TO ARTICLE	3	2	2111	2	N
342	Alum &amp; professor emeritus Samuel Librach &amp; his wife, Evelyn, are helping advance research, education &amp; patient care with a new early-career professorship in @uoftobgyn. https://t.co/zjAeuBCmWV	2023-03-28T14:30:38.000Z	OWN WITH LINK	LINK TO ARTICLE	2	1	743	1	N
343	#TemertyMed alum &amp; Prof. @AnnaBanerji joined retired staff member Diana Alli in establishing the Nathan Banerji-Kearney Award for Indigenous Students in honour of Banerji’s late son. https://t.co/JE22ox8tYN	2023-03-28T14:30:38.000Z	OWN WITH LINK	LINK TO ARTICLE	1	1	280	1	N
344	For Brent Allen, supporting @tanzuoft is his way of paying tribute to his late mother. “It’s wonderful to think that this gift could help researchers discover new treatments or even a cure.” https://t.co/8tKHsb9WWu	2023-03-28T14:30:37.000Z	OWN WITH LINK	LINK TO ARTICLE	1	0	180	1	N
345	#TemertyMed Prof. &amp; alum @JoanneBargman gives to the Class of 1978 Medicine Award to support new generations of healthcare leaders. “I really feel for the students today. This is at least one way I can help make it a little easier for them.” https://t.co/4b9bRvgJ56	2023-03-28T14:30:37.000Z	OWN WITH LINK	LINK TO ARTICLE	1	1	1211	1	N
346	#TemertyMed Prof. &amp; @uoftsurgery alum @Oreopoulos is continuing his family’s legacy of support by funding a new international fellowship. “When trainees return to their home countries, they are going back and making an impact elsewhere." https://t.co/najAK8pRGi	2023-03-28T14:30:37.000Z	OWN WITH LINK	LINK TO ARTICLE	1	0	233	1	N
347	It’s #UofTGivingDay and the #TemertyMed community is celebrating the power of philanthropy. Let’s take a look back at some of the alumni, faculty, staff and other donors whose contributions are helping us advance health and health care.	2023-03-28T14:30:36.000Z	OWN		18	16	11K	1	N
348	#TemertyMed/@WCHospital's Dr. Mohammad Reza Akbari &amp; a team of researchers discovered a new genetic mutation strongly linked to breast cancer — this could have significant implications for cancer diagnosis &amp; treatment https://t.co/lWgDLbpg1o	2023-03-28T13:52:39.000Z	OWN WITH LINK	LINK TO ARTICLE	5	3	1155	0	N
349	Could you explain your research in 3 minutes or less? ⏱️ #TemertyMed PhD student Ain Kim — a semifinalist in @uoft's 3-Minute Thesis competition — explains the complexity (and fun!) of doing just that @TorontoStar https://t.co/AdW3RX2BMb	2023-03-27T17:34:52.000Z	OWN WITH LINK	LINK TO ARTICLE	17	3	2129	0	N
350	Most kids get RSV at least once and the challenge lies not in preventing RSV infection, but rather in preventing severe outcomes — and breastfeeding may play a role in that, writes Dr. Mary Sco. @healthydebate https://t.co/nUx2UOdUIB	2023-03-27T15:00:01.000Z	OWN WITH LINK	LINK TO ARTICLE	1	0	803	0	N
351	RT @r2rnow: {Featured video} “Cells are kind of like people, so they care who their neighbours are, and what environment they’re in, and th…	2023-03-27T13:44:10.000Z	RETWEET	LINK TO VIDEO	5	1	1337	0	N
352	A traumatic childhood experience led #TemertyMed Prof. Taufik Valiante to become a patient advocate, neurosurgeon and researcher studying the relationship between music and epilepsy. Read about his work https://t.co/uq8VSaJFot	2023-03-27T13:43:33.000Z	OWN WITH LINK	LINK TO ARTICLE	12	7	2098	1	N
353	RT @uhnfoundation: Today is #PurpleDay, recognizing #epilepsy awareness! When Heather Bos experienced daily seizures and was out of treatm…	2023-03-27T13:28:58.000Z	RETWEET	LINK TO ARTICLE	23	7	2762	0	N
354	RT @UofT: World Tuberculosis Day: How EPIC researchers at #UofT are making an impact #WorldTBDay https://t.co/TcrHA8I0h5 https://t.co/Of1…	2023-03-24T20:17:24.000Z	RETWEET	LINK TO ARTICLE	24	11	7013	0	N
355	RT @UofTStudentLife: Many mental health resources are available to you: https://t.co/rsexkyRfsd 24/7/365: #UofT My SSP https://t.co/1OU…	2023-03-24T18:28:44.000Z	RETWEET	LINK TO ARTICLE	19	10	4966	2	N
356	RT @Sunnybrook: March is #colorectalcancerawarenessmonth and in one of our most-watched YouTube videos, Dr. Shady Ashamalla explains how lo…	2023-03-24T18:01:46.000Z	RETWEET	LINK TO VIDEO	5	3	1720	0	N
357	Knowledge and expertise gained during the Ebola crisis can help manage the Marburg outbreak, says #TemertyMed Prof. Rob Fowler @UofTNews https://t.co/wEaT78GWSV	2023-03-24T16:18:17.000Z	OWN	LINK TO ARTICLE	2	0	824	0	N
358	RT @BD2Discoveries: "I think this brings hope for the future of patients with bipolar disorder" - @anacandreazza, BD² Scientific Steering C…	2023-03-24T15:19:36.000Z	RETWEET	LINK TO VIDEO	8	4	2611	1	N
359	Music &amp; speech therapy may seem to be an unlikely pairing at first, but Harmonize for Speech proves otherwise. Entirely volunteer-run, they’ve raised more than $5.5M for speech &amp; language institutions across Ontario, including our very own @UofT_SLP https://t.co/HtIBfX4Jyk	2023-03-24T14:24:02.000Z	OWN WITH LINK	LINK TO ARTICLE	6	2	1143	0	N
360	RT @UnityHealthTO: A new study led by Dr. @YvonneBombard, Dr. @AMBayoumi, and Chloe Mighton examines how members of the public and cancer p…	2023-03-24T13:53:06.000Z	RETWEET	LINK TO ARTICLE	10	3	2269	1	N
361	#TemertyMed's Advancement team are continuing a tradition of giving back. This year, they’re excited to join @UofT in celebrating its inaugural Giving Day on March 28. https://t.co/hxlc0mATwp	2023-03-23T18:51:48.000Z	OWN WITH LINK	LINK TO ARTICLE	4	2	2056	0	N
362	RT @StMichaelsFdn: Dr. Darrell Tan, scientist with @MAP_Health in the Li Ka Shing Knowledge Institute at St. Michael’s Hospital, spoke with…	2023-03-23T16:33:33.000Z	RETWEET	LINK TO ARTICLE	2	2	1189	0	N
363	A great reminder that no matter the outcome of #CaRMSMatch, your achievements are incredible and everything will work out. #TemertyMed learners — we’re always here to support you	2023-03-23T15:38:04.000Z	OWN WITH LINK	LINK TO ARTICLE	12	2	4358	0	N
364	Artificial intelligence is making huge waves in the world of medicine &amp; it comes with both exciting promises &amp; limitations. New @LMP_UofT/@UofTCompSci Masters program in Artificial Intelligence in Healthcare will focus on AI in clinical practice &amp; research https://t.co/njAq0LsCuW	2023-03-23T15:34:00.000Z	OWN WITH LINK	LINK TO ARTICLE	6	3	1729	0	N
365	RT @researchuoft: A new research project supported by the #UofT Connaught Fund and developed in collaboration with the Black Research Netwo…	2023-03-23T14:22:51.000Z	RETWEET	LINK TO ARTICLE	9	4	1313	0	Y	Y
366	How do things like age, ancestry &amp; environment alter our gene expression? This is a question Michelle Harwood (@mp_harwood) focuses on in her research. In this Q&amp;A, we talked molecular genetics, research &amp; impostor syndrome. ➡️ https://t.co/U7foQ5RpJb https://t.co/2UaShz9OP6	2023-03-23T14:21:03.000Z	OWN WITH LINK	LINK TO ARTICLE	4	5	1634	0	N
367	RT @uoftalumni: Discover how Dr. Crawford wants to create positive change in the world through her career and in her community.	2023-03-22T22:21:38.000Z	RETWEET	LINK TO ARTICLE	1	1	2188	0	N
368	RT @LMP_UofT: Want your art displayed on the walls of MSB? Then share it with us! Whether it be a slide under an optical or electron micro…	2023-03-22T20:49:33.000Z	RETWEET	LINK TO ARTICLE	10	3	2153	0	N
369	"How should virtual care be integrated into our system? The answer should be informed by patients and the public," write #TemertyMed Prof. @tara_kiran, Lindsay Hedden &amp; Michael Green in @healthydebate https://t.co/YCP8gt1yrx	2023-03-22T17:42:03.000Z	OWN WITH LINK	LINK TO ARTICLE	5	0	1201	0	N
370	Does AI really know best? Drs. Melissa McCradden &amp; Roxanne Kirsch talk about the role of artificial intelligence in medicine &amp; where it fits in the future of clinical decision-making @SickKidsNews https://t.co/GeKcVJmb5I	2023-03-22T13:46:52.000Z	OWN WITH LINK	LINK TO ARTICLE	6	2	2322	0	N
371	RT @CAMHnews: (2/2) People may want to measure their serotonin and dopamine levels for a variety of reasons, including investigating medica…	2023-03-22T13:03:31.000Z	RETWEET	LINK TO VIDEO	9	5	3697	1	N
372	The Brain Medicine Fellowship – a collaboration between #TemertyMed &amp; @Sunnybrook – is providing resident doctors unique programming &amp; collaboration with multidisciplinary specialists in the treatment of patients with complex brain disorders https://t.co/Whr0LhAcZd	2023-03-22T00:07:31.000Z	OWN WITH LINK	LINK TO ARTICLE	21	6	4963	1	N

## Sheet: Laval
N+A1:L1umber	Tweet	Date	Own/RT/Link	Notes	Favorites	Retweets	Views	Replies	CC (Y/N)	If Y CC, Awareness of Equality? (Y/N)	If Y CC, Reflection on Power Dynamics? (Y/N)	If Y CC, Resistance to Oppression? (Y/N)	If Y CC, Action Towards Change? (Y/N)	If Y CC, Empowerment of Marginalized Populations? (Y/N)	If Y CC, Intersectional Analysis? (Y/N)
1	Nous sommes festifs aujourd'hui après cette belle cérémonie de fin de formation! Bravo à nos nouveaux et nouvelles médecins!	2023-06-22T21:00:42.000Z	QUOTE RETWEET	N/A	1	0	258	0	N
2	RT @universitelaval: L’Université Laval, la @CADEUL et l’@AssoAELIES s’associent pour présenter le tout premier Sommet étudiant, qui se tie…	2023-06-21T17:34:08.000Z	RETWEET	IMAGE OF STUDENT	11	2	1427	0	N
3	Participez à la 2e édition de l'événement cycliste "Ça roule Doc" le 16 septembre 2023! Joignez-vous à cette balade cycliste gratuite pour une meilleure santé physique, mentale et économique grâce au réseau cyclable organisée par Santé Urbanité https://t.co/gWxj8f2Jqt https://t.co/AYQu7jkB8n	2023-06-21T13:03:35.000Z	OWN WITH IMAGE	IMAGE OF CYCLERS	1	0	171	0	N
4	Une grande famille à la Cérémonie de la collation des grades ! Bravo ! Soyez fiers et fières de vos beaux parcours! Lire la nouvelle et voir les photos https://t.co/lAvq1nJ6sK https://t.co/tWFbINhcGt	2023-06-20T19:32:41.000Z	OWN WITH IMAGE	IMAGE OF GRADUATION	5	1	305	0	N
5	RT @universitelaval: L’université Laval décerne un Doctorat honoris causa à Robert F. Woollard https://t.co/qnSSsE4BzA @facmedUL https://t.…	2023-06-20T19:30:37.000Z	RETWEET	IMAGE OF POSTER	7	1	1086	0	N
6	Journée annuelle de formation en supervision 2023… un franc succès! La 16e édition de cette activité a été l’occasion de souligner l’engagement des personnes qui supervisent des stages en réadaptation &amp; en nutrition https://t.co/xXJsp6Rxk0	2023-06-16T15:39:02.000Z	OWN WITH LINK	LINK TO ARTICLE	0	0	99	0	N
7	Dans le cadre de son plan stratégique, la Faculté met l’accent sur l’action partenariale ainsi que la participation citoyenne. Lire la nouvelle : https://t.co/v6lvHHzWzQ	2023-06-15T18:16:32.000Z	OWN WITH LINK	LINK TO ARTICLE	0	0	142	0	N
8	Un si beau projet porté par la Faculté de médecine et grâce aux partenaires en région ! Afin de renforcer nos liens, l'équipe de la Faculté de médecine est allée à la rencontre de nos partenaires pour présenter les résultats de l'an un ! https://t.co/dVWYQKHtn9	2023-06-13T13:13:56.000Z	OWN WITH LINK	LINK TO ARTICLE	1	1	171	0	N
9	RT @universitelaval: Geneviève Martin, professeure à @facmedUL, a brossé un portrait des inconduites sexuelles dans les relations professio…	2023-06-13T13:12:03.000Z	OWN WITH IMAGE	IMAGE OF THERAPY	2	1	926	0	N
10	Bourses d'études et aide financière pour maîtrise et doctorat La Faculté de médecine offre des bourses pour les nouveaux candidats aux programmes de 2e et de 3e cycles. Date limite pour la soumission électronique : 12 juin 2023 https://t.co/EMCvmmKnmz https://t.co/j5dwVC1a8v	2023-06-08T14:00:42.000Z	OWN WITH IMAGE	IMAGE OF STUDENTS	3	0	241	0	N
11	Venez assister à la première séance de 15 minutes postdoc-UL à 12h aujourd'hui! Venez soutenir nos stagiaires: Johan Chaniot Christelle Gross https://t.co/eT8SAyFCuq	2023-06-06T15:32:02.000Z	OWN	N/A	0	0	105	1	N
12	FORMATION CONTINUE ‍⚕️L’aide médicale à mourir (AMM) implique une approche palliative humaine et nécessite la collaboration de plusieurs intervenants de la santé et des services sociaux. 11/09 au 8/12/23 ⏳ 30 heures https://t.co/Ly8nc04i4j	2023-06-02T13:21:18.000Z	OWN WITH LINK	LINK TO ARTICLE	0	0	123	0	N
13	RT @universitelaval: Bond de l'Université Laval au 14e rang du classement des universités qui transforment le monde https://t.co/Kj6c1NuUYg	2023-06-01T17:32:43.000Z	OWN	IMAGE OF CAMPUS	40	13	3014	2	N
14	Dans le cadre des Journées de la recherche un atelier a été proposé par la DAE (Direction des affaires étudiantes) et voici 4 conseils pour rester zen dans le milieu de la recherche ! https://t.co/OPSqg5MTov	2023-05-31T17:27:16.000Z	OWN WITH IMAGE	IMAGE OF BALANCE	0	0	115	0	N
15	Conférence | Comment la réalité virtuelle immersive peut-elle être utilisée pour améliorer le bien-être des aînées dans leur environnement de vie? ️ 2 juin de 12h à 13h Zoom OU Pavillon Ferdinand-Vandry, ULaval ️ Inscription obligatoire (gratuit) : https://t.co/iq5ViD2rsq	2023-05-31T14:22:08.000Z	OWN WITH LINK	LINK TO EVENT	2	0	312	0	N
16	Bravo à nos Virtuoses 2023! Félicitations à nos étudiants lauréates et lauréats pour leurs efforts Merci à nos donatrices et donateurs honorés Tous nos compliments aux chercheuses et chercheur récompensés Pour lire la nouvelle https://t.co/73oXBL9Y9Q https://t.co/uz6FIjB4Hd	2023-05-30T17:55:20.000Z	OWN WITH IMAGE	IMAGE OF GRADUATION	4	0	319	0	N
17	RT @universitelaval: Une équipe de recherche de l’Université Laval a développé un modèle de guérison en laboratoire destiné au développemen…	2023-05-23T18:45:24.000Z	RETWEET	IMAGE OF FEET	4	1	809	0	N
18	La Faculté de médecine est très heureuse d'annoncer l'inauguration officielle du nouveau pavillon de médecine à Lévis ! Consultez la nouvelle pour en savoir plus : https://t.co/UwWKwEtkXz	2023-05-18T18:39:59.000Z	OWN WITH LINK	LINK TO ARTICLE	3	0	218	0	N
19	️S'appuyer sur une information plus complète et une meilleure connaissance des patients afin d'identifier le traitement le plus adapté vous intéresse et vous motive ? Découvrez notre microprogramme en médecine de précision Inscriptions https://t.co/YV4s9ku8Ql https://t.co/VwRNW1E8sM	2023-05-17T12:57:42.000Z	OWN WITH LINK	IMAGE OF MEETING	0	0	208	1	N
20	Épisode 3 - Accouchement et périnée Savez-vous comment prendre soin de votre périnée lorsque vous êtes enceinte, avant et après l’accouchement? Découvrez comment vous préparer sereinement pour votre accouchement! À écouter : https://t.co/ot8n5r5EJZ	2023-05-12T17:47:30.000Z	OWN WITH LINK	LINK TO PODCAST	1	1	208	0	N
21	RT @universitelaval: Jacques Simard, vice-doyen à la recherche et aux études supérieures à @facmedUL, souligne qu’un cas de cancer du sein…	2023-05-12T17:45:52.000Z	OWN WITH IMAGE	IMAGE OF MAMMOGRAPHY	5	4	726	0	N
22	⚕️En collaboration avec l’Institut Tshakapesh des membres de la communauté étudiante provenant de différents programmes de santé et des sciences sociales ont pu faire la rencontre de deux communautés innues de la Côte-Nord. https://t.co/nbKtUO51Mk	2023-05-11T14:52:18.000Z	OWN WITH LINK	LINK TO ARTICLE	2	0	184	0	Y	Y
23	RT @universitelaval: Benoit Arsenault, professeur à la @facmedUL, commente une étude de l'Université Harvard sur les différents profils ali…	2023-05-11T14:48:56.000Z	RETWEET	IMAGE OF FOOD BOWL	10	3	1215	0	N
24	Ma Thèse en 180 secondes #MT180 Et un deuxième bravo à Manal Al Dow qui a remporté le Prix coup de coeur du volet anglophone ! Prochaine étape : finale nationale à Halifax mardi 13 juin ! Découvrez sa présentation dans la vidéo ci-dessous https://t.co/7lqF4o0UtX	2023-05-10T13:35:39.000Z	OWN WITH LINK	LINK TO YOUTUBE	4	3	303	0	N
25	ExploRÉA rayonne pour sa première année ! Depuis 1 an, le Projet ExploRÉA soutient les étudiant.e.s en réadaptation qui réalisent des stages dans l’Est-du-Québec avec des mesures financières et d’activités qui favorisent leur intégration en région https://t.co/vzC8ADUMhL	2023-05-09T15:58:41.000Z	OWN WITH LINK	LINK TO ARTICLE	0	0	113	0	N
26	RT @universitelaval: Le SARS-CoV-2 pourrait se maintenir dans l'organisme pendant plusieurs mois en se terrant dans la muqueuse intestinale…	2023-05-09T15:56:51.000Z	OWN WITH IMAGE	IMAGEOF VIRUS	6	2	822	0	N
27	La Faculté de médecine de l'Université Laval est très fière d'annoncer l'inauguration officielle du magnifique pavillon de formation médicale de Rimouski. Consultez la nouvelle pour en découvrir plus sur l'inauguration du pavillon de Rimouski: https://t.co/8ro5ESUExS	2023-05-08T19:34:53.000Z	OWN WITH LINK	LINK TO ARTICLE	3	1	322	0	N
28	Ma Thèse en 180 secondes Encore bravo à Ophélie Martinie qui a remporté la 1er prix du volet francophone de l'@universitelaval ! Prochaine étape : finale nationale à Montréal mercredi 10 mai ! Découvrez sa présentation dans la vidéo ci-dessous https://t.co/a8wNLQP42b	2023-05-05T13:54:28.000Z	OWN WITH LINK	LINK TO YOUTUBE	2	1	1151	0	N
29	RT @VITAM_sante: Jean-Pierre Després, notre directeur scientifique, fait fièrement partie de la #communautéFRQ en tant qu'ambassadeur cette…	2023-05-05T13:54:05.000Z	OWN WITH IMAGE	IMAGE OF POSTER	13	7	1543	0	N
30	RT @CdnMedHallFame: Hier, environ 180 élèves du secondaire ont découvert différentes carrières dans le domaine des sciences de la santé @fa…	2023-05-05T13:53:56.000Z	RETWEET	IMAGE OF POSTER	1	2	146	0	N
31	Félicitations à nos étudiantes et étudiants qui se sont démarqués lors du 33e Gala de la vie étudiante ! https://t.co/9tlbEDxDFb https://t.co/jQ3nKaOZFF	2023-05-01T15:39:30.000Z	OWN WITH IMAGE	IMAGE OF POSTER	2	0	330	0	N
32	Félicitations à Shelley-Rose Hyppolite pour sa nomination de membre externe du Conseil scientifique de l'Institut national de santé publique du Québec (INSPQ) Lire la nouvelle https://t.co/7zf3YNO9A4 https://t.co/L4zXxmeJ9T	2023-04-27T14:19:55.000Z	OWN WITH IMAGE	IMAGE OF HYPPOLITE	0	0	136	0	N
33	️‍⚕️France Légaré, médecin de famille et chercheuse à VITAM, a reçu l'insigne de chevalière de l'Ordre national du Québec pour ses travaux dans le système de santé. Elle encadre nos étudiants pour mettre en place des outils d'aide à la prise de décision https://t.co/w6n0jbPCs3	2023-04-21T14:00:57.000Z	OWN WITH LINK	LINK TO YOUTUBE	2	0	166	0	N
34	D'après une étude menée par des chercheurs, dont le professeur Simon Berthelot de la Faculté de médecine, le variant Omicron du virus de la COVID-19 représente un danger différent pour les enfants. Découvrez les résultats https://t.co/sRX2u1uBXE #COVID19 #variantOmicron #enfant	2023-04-20T17:40:51.000Z	OWN WITH IMAGE	IMAGE OF BABY	0	0	149	1	0
35	Dévoilement d’une importante déclaration sur la santé planétaire Pour en savoir davantage https://t.co/AECCTBynxC https://t.co/qRo7G8HWRs	2023-04-20T12:42:30.000Z	OWN WITH IMAGE	IMAGE OF ICAM CONFERENCE	2	1	167	0	N
36	RT @universitelaval: Nouvelle cible neurologique pour remarcher après une lésion de la moelle épinière @facmedUL @crchuqc https://t.co/0TZG…	2023-04-19T18:11:44.000Z	OWN WITH IMAGE	IMAGE OF NEURON	7	4	893	0	N
37	RT @universitelaval: Sauver des cellules oculaires de la mort grâce aux #mitochondries @facmedUL @crchuqc https://t.co/HUwvlgdOU0	2023-04-19T13:39:07.000Z	OWN WITH IMAGE	IMAGE OF EYE	6	3	805	0	N
38	RT @inrsciences: Félicitations au professeur de l'INRS Jérôme Comte et à son collaborateur Roger C. Lévesque (@facmedUL), récipiendaires du…	2023-04-19T12:23:38.000Z	RETWEET	IMAGE OF POSTER	7	5	540	0	N
39	Saviez-vous que les analgésiques ne réduisent que de 30% à 50% la douleur chronique causée par un mal de dos ? En savoir plus dans cet article de La Presse avec la professeure Anne Marie Pinard, experte en douleurs chroniques. https://t.co/7jMcKDWPUK #Analgesiques #Sante	2023-04-18T16:51:27.000Z	OWN WITH IAMGE	IMAGE OF BACK PAIN	0	0	132	0	N
40	RT @universitelaval: Course à pied et mal de genou: modifier sa façon de courir pourrait atténuer la douleur @RoyJeanSebasti1 @facmedUL htt…	2023-04-17T17:18:05.000Z	RETWEET	IMAGE OF RUNNER KNEE	3	4	1254	1	N
41	Médecins de famille recherchés en GMF-U ! ‍⚕️Vous êtes à la recherche d’une pratique motivante et diversifiée, puis l’enseignement vous intéresse? Le réseau des GMF-U de l' @universitelaval est à la recherche de médecins comme vous! En savoir + : https://t.co/DHf2Crl4Ef	2023-04-13T13:00:00.000Z	OWN WITH LINK	LINK TO ARTICLE	0	0	193	0	N
42	RT @universitelaval: Quand la #désinformation nutritionnelle fait des ravages, avec la participation de @Sylvain_ICETA, professeur adjoint…	2023-04-13T12:58:15.000Z	RETWEET	LINK TO ARTICLE	6	2	1035	1	N
43	Ne manquez pas notre Grand Rendez-vous avec Sylvie Dodin sur le thème : les hormones bio-identiques, la seule solution à la ménopause ? 13 avril à 12h en direct sur notre page Facebook ! Venez poser vos questions à notre invitée! Inscription : https://t.co/VayftMcFR9 https://t.co/6j6rNGB9QA	2023-04-05T15:15:44.000Z	OWN WITH IMAGE	IMAGE OF POSTER	2	0	224	0	N
44	RT @AFMC_f: Joignez-vous à nous pour la Déclaration des institutions universitaires en santé sur la #SantéPlanétaire avec la Dre Theresa Ta…	2023-04-04T19:39:40.000Z	RETWEET	IMAGE OF POSTER	2	1	254	0	N
45	RT @universitelaval: Il y aurait moyen de mieux connecter les personnes qui ont un surpoids à leurs signaux de satiété @facmedUL @INAF_Qc…	2023-04-04T19:39:18.000Z	RETWEET	IMAGE OF FRIDGE	8	3	1068	1	N
46	RT @ULavalnouvelles: Chiens d'assistance à l'audition: une aide fonctionnelle, un soutien moral et un compagnon https://t.co/RXlgOlSSka @fa…	2023-04-04T13:24:17.000Z	RETWEET	IMAGE OF DOG	2	1	213	0	N
47	RT @universitelaval: Du froid pour traiter la forme la plus courante d'arythmie @facmedUL @IUCPQ https://t.co/wIUKyXNmZA	2023-04-03T14:29:20.000Z	RETWEET	IMAGE OF HEARTBEAT	5	3	994	1	N
48	RT @universitelaval: La doctorante Ophélie Martinie (@facmedUL) remporte le premier prix du volet francophone de la finale locale de Ma thè…	2023-03-30T14:18:35.000Z	RETWEET	IMAGE OF HIGHWAY AND FOREST	10	3	1697	0	N
49	RT @ULavalnouvelles: Problème pulmonaire chez les très grands prématurés: la piste oméga-3 n'est pas concluante @facmedUL @crchuqc https:…	2023-03-29T16:51:45.000Z	RETWEET	LINK TO ARTICLE	2	1	351	0	N
50	RT @universitelaval: #COVID19: le variant omicron n'est pas moins virulent pour les enfants @facmedUL @crchuqc https://t.co/vKWM46pCU1	2023-03-28T14:24:51.000Z	RETWEET	IMAGE OF BABY	5	1	1149	0	N
51	✈️ Écoutez l’entrevue du Dr Simon Kind, responsable de cours à la Faculté de médecine, sur l’importance des évacuations aéromédicales depuis les régions éloignées vers les centres de soins tertiaires #avionshopitaux https://t.co/LLWLDjDBu9 https://t.co/GB4eYv6rCe	2023-03-27T14:38:01.000Z	OWN WITH IMAGE	IMAGE OF KIND	1	0	276	0	Y	Y
52	Un grand bravo à nos deux finalistes, Ophélie et Manal, qui remportent chacune une 1ère place Elles représenteront l'@universitelaval lors de différentes finales à venir #mt180 Lire la nouvelle➡️ https://t.co/J3UtDPmuFN	2023-03-24T18:14:35.000Z	OWN	N/A	8	1	1018	0	N
53	Félicitations à notre diplômée (Médecine 1987), Constance LeBlanc, pour sa nomination en tant que présidente-directrice générale de l’@AFMC_f Nous lui souhaitons un bon succès dans ses nouvelles fonctions ! https://t.co/xvQsJ9tfCF	2023-03-24T15:00:01.000Z	OWN WITH IMAGE	IMAGE OF LEBLANC	2	1	254	0	N
54	RT @universitelaval: #Statines: des symptômes musculaires qui affectent la qualité de vie @facmedUL @IUCPQ https://t.co/6BlneKMa1v	2023-03-24T13:04:20.000Z	OWN WITH IAMGE	IMAGE OF PILLS	5	2	979	1	N
55	#balado Santé sans rendez-vous Épisode 2 - Médecine de précision De l'effet Angelina Jolie à la prédiction de chance du fonctionnement d'un traitement, la médecine de précision est à la fine pointe de la technologie et de vos génomes ! À écouter : https://t.co/ot8n5r5EJZ https://t.co/3IXjcxL0hT	2023-03-23T13:30:00.000Z	OWN WITH IMAGE	IMAGE OF POSTER	1	1	574	2	N
56	"Le système de santé gagnerait à laisser plus de place en première ligne aux #physiothérapeutes, de même qu'aux autres professionnels de la santé." - Rose Gagnon, doctorante en sciences cliniques et biomédicales à la @facmedUL Lire la nouvelle➡️ https://t.co/vdIJ44m3mY	2023-03-22T15:39:10.000Z	OWN WITH LINK	LINK TO ARTICLE	1	0	124	0	N
57	Félicitations aux finalistes facultaires de Ma thèse en 180 secondes Mention spéciale à Ophélie Martini (Doctorat en sciences cliniques et biomédicales) et Manal Al Dow (Doctorat en médecine moléculaire) qui représenteront la Faculté de médecine lors de la finale le 22/03 https://t.co/PBZuzrAZNh	2023-03-20T13:41:35.000Z	OWN WITH IMAGE	IAMGE OF STUDENTS	16	4	1238	0	N
58	RT @AMC_Sante: L'AMC est fière de s'associer à la @facmedUL et à la @fsaulaval et de contribuer concrètement à la formation des #médecins l…	2023-03-16T12:33:48.000Z	RETWEET	IMAGE OF POSTER	4	2	606	0	N
59	‍⚕️Pour cette Journée des femmes médecins du Canada, nous souhaitons reconnaître le travail important des pionnières qui ont ouvert la voie à toutes nos diplômées et étudiantes actuelles en médecine et rendre hommage à sa 1ère femme médecin diplômée : Yvette Brisette #WomenDocsCAN https://t.co/tiXnC4TBNl	2023-03-11T15:00:01.000Z	OWN WITH IMAGE	IMAGE OF BRISETTE	1	0	181	0	Y					Y
60	RT @universitelaval: La familiarité chirurgien-anesthésiologiste associée à des risques plus faibles de complications postopératoires https…	2023-03-10T14:22:51.000Z	RETWEET	LINK TO ARTICLE	7	2	874	0	N
61	Une enzyme identifiée par une équipe de @universitelaval offre un espoir aux patients qui souffrent d’#anémie de #Fanconi, une maladie rare qui touche environ une personne sur 300 000 ➡️ https://t.co/NBVtU3UG2v	2023-03-08T15:04:29.000Z	OWN WITH IAMGE	LINK TO ARTICLE	3	0	415	1	N
62	RT @ULavalnouvelles: Une nouvelle chirurgie moins agressive pour le #cancer du #poumon @facmedUL @IUCPQ https://t.co/FSDNr3xCdK	2023-02-22T15:28:57.000Z	RETWEET	IMAGE OF RESEARCH	5	3	794	0	B
63	RT @ULavalnouvelles: Les Canadiens ne s'alimenteraient pas mieux que les Américains @facmedUL @crchuqc https://t.co/hXJEHmKWca	2023-01-31T15:10:07.000Z	RETWEET	LINK TO ARTICLE	0	1	209	0	N
64	RT @ULavalmedias: Thetford Mines accueille ses deux premiers externes en médecine de l’Université Laval dans un nouvel externat longitudina…	2022-12-12T20:55:11.000Z	RETWEET	N/A	0	1		6	N
65	Toutes nos félicitations à Lucie Germain.	2022-11-30T20:02:13.000Z	QUOTE RETWEET	IMAGE OF EVENT	2	1		5	N
66	RT @hwitteman: Launching Passerelle—a network or networks led by @Annie_LeBlanc @VITAM_sante to build capacity in patient-oriented research…	2022-11-30T20:00:48.000Z	RETWEET	IMAGE OF EVENT	24	6		2	N
67	Félicitations à la professeure Annie LeBlanc et à son équipe pour la mise en place de ce pôle national!	2022-11-30T19:57:30.000Z	QUOTE RETWEET	N/A	1	0		2	N
68	RT @ULavalmedias: Une nouvelle offre de formation en médecine à l’hôpital de Notre-Dame-du-lac https://t.co/HA2lw0CPeZ @CISSSBSL @facmedUL	2022-11-22T20:57:20.000Z	REWET	N/A	4	2		0	N
69	Un outil en ligne pour autogérer la douleur chronique vient de voir le jour. Le programme Agir pour moi propose des stratégies similaires à celles en clinique spécialisée pour mieux fonctionner au quotidien, explique la professeure Anne Marie Pinard. https://t.co/5UhYmS6XMU https://t.co/2W2RaR3yr7	2022-11-16T15:45:19.000Z	OWN WITH IMAGES	IMAGE OF POSTER	2	0		0	N
70	L'hôpital des Nounoursest en cours au pavillon Ferdinand-Vandry! Une initiative étudiante visant à démystifier et à dédramatiser le milieu hospitalier auprès des enfants de 4 à 7 ans. Pour en savoir plus https://t.co/Sq4oV1cjGi	2022-11-04T15:10:05.000Z	OWN WITH LINK	LINK TO ARTICLE	1	0		2	N
71	Le 24 octobre 2022, une délégation de la Faculté de médecine de l’Université Laval s’est rendue dans les bureaux d’Innu Takuaikan Uashat mak Mani-utenam (ITUM) pour mieux comprendre la réalité de la communauté en matière de services de santé. https://t.co/mKZHbFsl3Z	2022-10-28T16:19:39.000Z	OWN WITH LINK	LINK TO ARTICLE	1	2		0	Y	Y
72	RT @FRQS1: Épidémiologiste principale et coordonnatrice au @crchuqc, Mélanie Drolet a reçu le 2e prix d’excellence pour les professionnel(l…	2022-10-27T23:25:20.000Z	OWN WITH IMAGE	IMAGE OF POSTER	3	2		0	N
73	Félicitations à ces deux professeurs qui ont marqué leur domaine respectif et la Faculté de médecine! Michel G. Bergeron Gaston De Serres	2022-10-25T15:24:23.000Z	QUOTE RETWEET	IAMGE OF RESERCHERS	11	1		0	N
74	Le 26 octobre prochain à 12h, apprenez comment prendre soin de votre #SantéAuditive au prochain Grand Rendez-vous en santé avec Mathieu Hotton présenté par @cliniques_lobe. Facebook Live. Inscription: https://t.co/WI5ttTDCEs https://t.co/H1aL2KWuZ6	2022-10-19T15:12:07.000Z	OWN WITH IMAGE	IMAGE OF POSTER	1	0		0	N
75	RT @IID_ULaval: Offerte en formule présentielle les 8+9 novembre @universitelaval, ne manquez pas l’École d’automne sur la gestion, l’inten…	2022-10-14T20:25:08.000Z	RETWEET	IMAGE OF POSTER	11	8		1	N
76	RT @universitelaval: En direct à 13h30: Annonce d’une nouvelle initiative en recherche sur les infections virales respiratoires. https://t.…	2022-10-11T17:01:52.000Z	RETWEET	LINK TO ARTICLE	10	1		0	N
77	Journée vérité et réconciliation : Voyez comment les membres de la Faculté souhaitent faire une différence en santé autochtone. https://t.co/GcUBehRmmc	2022-09-30T18:40:22.000Z	OWN WITH LINK	LINK TO ARTICLE	2	0		0	Y				Y
78	RT @universitelaval: La #vasectomie pourrait créer des conditions propices à l'#inflammation https://t.co/abW8PZhN70 @facmedUL @crchuqc	2022-09-30T18:34:19.000Z	RETWEET	LINK TO ARTICLE	4	2		0	N
79	RT @universitelaval: Conférence: les nouvelles perspectives de l'engagement social. Animation: Luc @audebrand @fsaulaval Avec Dan Furukawa…	2022-09-30T18:34:04.000Z	RETWEET	LINK TO EVENT	12	5		0	N
80	RT @universitelaval: #Obésité: pourquoi grossit-on? Les explications de Louis Pérusse, professeur à @facmedUL et chercheur à NUTRISS et Vic…	2022-09-30T18:33:31.000Z	RETWEET	LINK TO ARTICLE	5	2		0	N
81	RT @IID_ULaval: Offerte sur 3 jours en formule 100% présentielle, l’École d’automne en introduction aux techniques et outils de l'IA appliq…	2022-09-28T15:14:26.000Z	RETWEET	LINK TO ARTICLE	5	7		0	N
82	RT @IID_ULaval: Cet automne, l'IID offre 3 d’écoles permettant aux non-spécialistes d’appréhender l’usage des #données en #santé. Chaque fo…	2022-09-22T15:34:23.000Z	RETWEET	LINK TO EVENT	9	12		9	N
83	RT @universitelaval: La première cohorte d’étudiantes et étudiants de la @facmedUL qui seront formés entièrement en région a été accueillie…	2022-09-02T18:31:16.000Z	RETWEET	IMAGES OF STUDENTS	9	2		1	N
84	Félicitations et bienvenue aux 18 audacieuses et audacieux du programme de médecine de l’Université Laval qui commencent leur formation sur le site de Rimouski! Vous faites partie de la grande famille Aventure médecine pour mieux répondre aux besoins des populations.	2022-08-30T21:41:01.000Z	QUOTE RETWEET	IMAGES OF STUDENTS	2	1		0	N
85	Félicitations et bienvenue à la nouvelle cohorte étudiante du programme de médecine de l'Université Laval à Lévis! Vous faites partie des pionniers et pionnières de cette nouvelle aventure humaine et stimulante pour mieux répondre aux besoins des personnes et des populations.	2022-08-29T20:43:14.000Z	QUOTE RETWEET	IMAGES OF STUDENTS	5	0		0	N
86	RT @universitelaval: Étudiants en situation de handicap: défis et enjeux. Une formation en ligne offerte par le Centre d’aide aux étudiants…	2022-08-23T20:23:50.000Z	RETWEET	LINK TO ARTICLE	8	1		1	Y					y
87	L'étudiante au doc en #épidémiologie Kaoutar Ennour-Idrissi explique son projet de #recherche à Première heure de Radio-Canada en lien avec les polluants et le #cancerdusein. https://t.co/fqYXTzpjgP	2022-08-22T20:17:54.000Z	OWN		4	2		0	N
88	Le 9e congrès international en #épidémiologie se termine aujourd'hui @universitelaval après 3 jours d'échanges interdisciplinaires. Un congrès de grande ampleur avec des spécialistes motivés à faire avancer les connaissances en #santépublique et en épidémiologie. https://t.co/eJtvLpM8kC	2022-08-19T18:20:00.000Z	OWN WITH IMAGES	IMAGES OF FACULTY	16	5		6	N
89	RT @MRIF_Quebec: Nous sommes fiers de nous associer au Congrès international d’Épidémiologie, qui se tient pour la toute première fois en A…	2022-08-19T18:13:41.000Z	RETWEET	IMAGES OF FACULTY	5	4		0	N
90	24 étudiantes et étudiants du préexternat en médecine de l’Université Laval terminent une formation de 10 jours en médecine d’urgence hors du commun à Baie-Comeau https://t.co/K1IMFuwyoc	2022-08-04T20:52:00.000Z	OWN WITH LINK	LINK TO ARTICLE	1	1		0	N
91	La Fac offre une nouvelle formation en ligne sur l'#AideMedicaleAMourir pour les #médecins et autres professionnelles et #professionnelsdelasanté. Pour s'inscrire : https://t.co/eDNEsMqatQ	2022-08-03T18:16:26.000Z	OWN WITH LINK	LINK TO ARTICLE	1	1		0	N
92	Nos étudiants et étudiantes du Stage en région éloignée ont eu une belle dose d'adrénaline hier Bravo aux intervenantes et intervenants qui rendent cette formation possible!	2022-08-02T14:11:57.000Z	QUOTE RETWEET		1	1		0	N
93	RT @universitelaval: À ce sujet, écoutez l’entrevue de Marie-Laurence Dionne à l’émission Bonjour la Côte sur les ondes d’@icircpremiere Cô…	2022-07-27T18:57:37.000Z	RETWEET		3	1		1	N
94	Un stage en région isolée se déroule actuellement pour 24 de nos étudiants et étudiantes en médecine. De quoi sortir des sentiers battus!	2022-07-27T18:57:28.000Z	QUOTE RETWEET		3	1		0	N
95	RT @universitelaval: Article scientifique falsifié sur la maladie d'#Alzheimer: le point avec Jacques Tremblay, professeur au département d…	2022-07-27T18:53:48.000Z	RETWEET	LINK TO ARTICLE	4	2		0	N
96	La santé par le mode de vie. Nouvelle concentration en médecine de famille! Les résidentes et résidents pourront mieux comprendre et approfondir la médecine par le mode de vie (lifestyle medecine) qui repose sur six piliers! https://t.co/U490Bvbpio	2022-06-16T20:26:14.000Z	OWN		3	1		0	N
97	RT @universitelaval: L'électricité pourrait favoriser la guérison des lésions cutanées chez les diabétiques @facmedUL @crchuqc https://t.co…	2022-06-09T14:26:55.000Z	RETWEET	LINK TO ARTICLE	3	4		0	N
98	Un geste inspirant du Dr Claude Topping. Une nouvelle bourse pérenne pour encourager la formation complémentaire en médecine d’urgence! #fiertéUL #don #médecine https://t.co/Nd31rwsvNT	2022-06-07T19:50:42.000Z	OWN WITH LINK	LINK TO ARTICLE	0	0		0	N
99	Une étude précise le rôle d'un neuromodulateur, la noradrénaline, dans l'apprentissage par renforcement. Bravo @vbprovencher, professeur associé au Département de psychiatrie et de neurosciences! @CERVO_ULaval https://t.co/wnHzy8QGpT	2022-06-03T14:17:03.000Z	OWN WITH LINK	LINK TO ARTICLE	7	3		0	N
100	Dès septembre 2022, on proposera aux étudiantes et étudiants de Lévis et Rimouski des activités et des services comparables au campus de Québec. https://t.co/uZj42hG3IO	2022-06-02T19:32:08.000Z	OWN WITH LINK	LINK TO ARTICLE	1	1		0	N
101	Félicitations à Roger C. Levesque, professeur au Département de microbiologie-infectiologie et d'immunologie, qui reçoit le prix #Murray de la Société canadienne des #microbiologistes! https://t.co/vHxTuSp9Ib	2022-06-02T15:51:35.000Z	OWN WITH LINK	LINK TO ARTICLE	1	0		0	N
102	Dernière conférence en #santé #autochtone : Les traditions et la culture. Mardi 21 juin 2022, 13 h à 16 h 30. Inscription : https://t.co/rpSIKWvCLs https://t.co/DiF52UJdeZ	2022-06-01T18:36:39.000Z	OWN WITH LINK	LINK TO ARTICLE	3	0		0	N
103	Le Projet ACCES redonne une voix aux personnes aphasiques dans les commerces https://t.co/WjbNFSNV60	2022-05-31T18:40:55.000Z	OWN WITH LINK	LINK TO ARTICLE	2	0		0	N
104	Le #vapotage chez les jeunes en baisse durant la #Pandémie @crchuqc @VITAM_sante https://t.co/2WywGJpFwX	2022-05-30T14:05:52.000Z	OWN WITH LINK	LINK TO ARTICLE	1	1		0	N
105	RT @universitelaval: Le #Vapotage chez les jeunes en baisse durant la #Pandémie @facmedUL @crchuqc @VITAM_sante https://t.co/yWSjdzXTBv	2022-05-30T14:05:13.000Z	RETWEET	LINK TO ARTICLE	8	3		0	N
106	Félicitations Jean-Yves Masson, professeur titulaire au Département de biologie moléculaire, de biochimie médicale et de pathologie, qui reçoit le Grand prix #scientifique 2022 @CancerseinQC ! https://t.co/NHzoVqYg6a	2022-05-25T18:06:09.000Z	OWN WITH LINK	LINK TO ARTICLE	2	0		0	N
107	#COVID19: des effets persistants sur le goût et l'odorat chez le tiers des personnes infectées. #neurologie @crchuqc https://t.co/m9dM8s4p2i	2022-05-25T14:02:39.000Z	OWN WITH LINK	LINK TO ARTICLE	0	0		0	N
108	RT @universitelaval: Des outils numériques pour favoriser le développement du langage chez l'enfant @facmedUL @_Acfas https://t.co/45C92Ybb…	2022-05-18T14:09:50.000Z	RETWEET	LINK TO ARTICLE	8	4		0	N
109	RT @universitelaval: Et si le mal-aimé gras des cuisses protégeait votre cœur? @facmedUL @_Acfas https://t.co/YaiW6fgvkp	2022-05-18T14:09:46.000Z	RETWEET	LINK TO ARTICLE	6	2		0	N
110	Conférences en santé autochtoneLes femmes autochtones. Vendredi 27 mai. 13h à 16h30 « La fertilité de la femme autochtone devrait être contrôlée. » Voici un préjugé qui sera déconstruit pendant cette conférence.Inscription : https://t.co/xeJSgfkPhv @ulaval https://t.co/VBD4FUtngL	2022-05-17T13:23:52.000Z	OWN WITH LINK	LINK TO EVENT	3	2		0	N
111	RT @universitelaval: Quatre orthophonistes ont mis sur pied un programme pour mieux répondre aux besoins des clients ayant un handicap de c…	2022-05-10T14:33:03.000Z	RETWEET	LINK TO ARTICLE	1	2		0	Y				Y
112	ATELIER MÉDECINE CULINAIRE, samedi 7 mai, 11 h. Batchcooking, univers des flaveurs et expérience pour les sens. Michel Lucas, professeur @facmedUL, docteur en épidémiologie nutritionnelle et chef cuisinier + son chef invité! Inscription : https://t.co/u0FDUgMeCi @_Acfas @ulaval https://t.co/Ahs63e3Nj3	2022-05-02T13:52:50.000Z	OWN WITH LINK	LINK TO EVENT	4	2		0	N
113	Balado #Cyberdépendance Consommation normale ou non, facteurs de risque et trucs pour #déconnecter : une discussion pour comprendre bons côtés et défis de l’espace #numérique. Écoutez @matthieuguitton, Élisabeth Beaunoyer et Joannie St-Pierre! https://t.co/ot8n5r5EJZ https://t.co/HlHbl0fttz	2022-04-27T19:26:43.000Z	OWN WITH LINK	LINK TO ARTICLE	3	2		0	N
114	RT @CMQ_org: « C’est un phénomène qu’on appelle un antagoniste, une interférence virale. Ça pourrait vouloir dire qu’à mesure que l’influen…	2022-04-26T18:15:50.000Z	RETWEET	LINK TO ARTICLE	1	3		2	N
115	Lévis, Québec et Rimouski se préparent pour accueillir les premières cohortes étudiantes d’Aventure médecine en septembre 2022. ‍‍ @CISSSBSL @cisssca12 @UQAR Pour connaître tout sur l'Aventure médecine! https://t.co/kpMhZ2opV4	2022-04-14T17:49:13.000Z	OWN WITH LINK	LINK TO ARTICLE	3	3		0	N
116	Vous vivez avec de la douleur chronique et aimeriez apprendre à l'apprivoiser? Assistez au prochain Grand Rendez-vous avec Anne Marie Pinard! 20 avril, dès 11h, en direct sur Facebook Merci à notre partenaire @Fprofessionnels Inscription: https://t.co/bEwtJ4I3V6 https://t.co/evMmqHoNro	2022-04-13T18:46:08.000Z	OWN WITH LINK	LINK TO EVENT	3	1		0	N
117	La @facmedUL est fière de rejoindre le Réseau d’action pour la #santédurable du Québec. Avec 20 organisations, nous émettons 18 #recommandations cruciales pour la #santé des Québécoises et Québécois. Découvrez-les ici : https://t.co/5BX0WqWLvi #climat #polqc https://t.co/QffNTEbfyl	2022-03-29T19:35:28.000Z	OWN WITH LINK	LINK TO ARTICLE	2	0		0	N
118	Balado : #Blessures #sportives Progression, #entrainement : comprendre la douleur et prévenir les blessures avec Jean-Sébastien Roy, professeur et chercheur et Marie-Hélène Lavallée-Bourget, résidente en physiatrie et athlète! : https://t.co/ot8n5r5EJZ @rougeetor #readaptation https://t.co/1Tyf0n3T0C	2022-03-29T15:16:53.000Z	OWN WITH LINK	LINK TO ARTICLE	3	0		0	N
119	Contrairement à une idée répandue, les différences homme-femme dans la perception de la #douleur ne sont pas subjectives. Découvrez les constats de l'équipe du professeur et chercheur Yves De Koninck @CERVO_ULaval https://t.co/OXOZmFE7Bi	2022-03-24T15:40:20.000Z	OWN WITH LINK	LINK TO ARTICLE	7	2		0	N
120	#Découverte : Bannir les #polluants éternels Mélanie Lemire, professeure et titulaire de la Chaire de recherche Littoral, avec sa collègue Lucy Grey, militante inuk, nous expliquent les impacts des #PFAS sur la santé https://t.co/q2bdLAzZKl	2022-03-24T15:37:54.000Z	OWN WITH LINK	LINK TO ARTICLE	4	3		0	N
121	#Climat, #santé action!, organisée par des étudiantes et étudiants en sciences de la santé et Chaire Littoral. @facmedUL	2022-03-23T14:08:54.000Z	QUOTE RETWEET		2	0		0	N
122	RT @universitelaval: Repenser son cours durant la #pandémie: mise en situation clinique en #physiothérapie, par Hugo Brisson, @facmedUL htt…	2022-03-23T14:04:56.000Z	RETWEET	LINK TO VIDEO	1	2		0	N
123	RT @universitelaval: 6e vague de #COVID19: Gaston De Serres (@INSPQ @facmedUL), en entrevue à @Toutunmatin sur @icircpremiere https://t.co/…	2022-03-23T14:04:33.000Z	RETWEET	LINK TO ARTICLE	3	2		0	N

## Sheet: Schulich
Number	Tweet	Date	Own/RT/Link	Notes	Favorites	Retweets	Views	Replies	CC (Y/N)	If Y CC, Awareness of Equality? (Y/N)	If Y CC, Reflection on Power Dynamics? (Y/N)	If Y CC, Resistance to Oppression? (Y/N)	If Y CC, Action Towards Change? (Y/N)	If Y CC, Empowerment of Marginalized Populations? (Y/N)	If Y CC, Intersectional Analysis? (Y/N)
1	London Health Research Day begins! Today, students and trainees showcased their research from labs across @lawsonresearch, @WesternU's #SchulichMedDent, and the Faculty of Health Sciences. Fantastic job to all those who participated in the day's events. #PurpleAndProud https://t.co/c7Ndhv6lQP	2023-06-22T20:13:58.000Z	OWN WITH IMAGES	IMAGES OF STUDENTS	46	3	5053	1	N							NOTE: Tweets that are retweets have the favourite, retweet, and view counts set as the original tweet. However, the date is the date it was retweeted
2	RT @lawsonresearch: Amazing to see a great turnout and fascinating research at the return to an in-person London Health Research Day this y…	2023-06-22T17:54:43.000Z	RETWEET	IMAGES OF STUDENTS	21	4	1666	0	N
3	RT @CIHR_IRSC: Congratulations to @Jane_Rylett! One of her many accomplishments as the Institute of Aging’s SD is the launch of @CIHR_IA…	2023-06-22T13:24:28.000Z	RETWEET	LINK TO ARTICLE	48	21	19.4K	7	N							Blue means tweets where you are following the revised codebook, ie. It HAS awareness of inequality but I DIDN'T PUT YES be coded as such ie. If you decide to use the OLD book and still code for awareness of inequality, add a Y to awareness of inequality in all the blue boxed tweets	—>	I'm getting rid of all the blue markers to avoid confusion. Therefore, tweets will either just be Y to Awareness of Inequality (and only have a Y under that heading and nothing else) or they will be Y to Awareness of Inequality and Y to something else, in which case there will be no Y to Awareness of Inequality and only a Y in the other heading. We did this because a majority of tweets that show …
4	Congratulations to #SchulichMedDent's Dr. Carol Herbert and the late Dr. Stephen Blizzard, MD'63, for their induction into the @CdnMedHallFame. Both Drs. Herbert and Blizzard are recognized as icons in Canadian health leadership and medical innovation. https://t.co/SHY5RFq4NB https://t.co/OSFa0hWBQC	2023-06-22T13:00:10.000Z	OWN WITH IMAGES	IMAGES OF DOCTORS	19	4	1379	0	N
5	RT @CdnMedHallFame: Introducing #CMHFInd2023 The Late Stephen Blizzard, MD | Pilot, physician, decorated peacekeeper, who overcame systemic…	2023-06-22T12:38:06.000Z	RETWEET	LINK TO ARTICLE	23	12	3180	0	Y	Y
6	When the return of the Taliban made life and liberty impossible in Afghanistan, Dr. Nasar Ahmad Shayan and his family made their way to #SchulichMedDent. Now he continues his studies, bringing a unique perspective to the School. https://t.co/40Q4caTDO5 https://t.co/pnRjOGouBs	2023-06-21T19:26:45.000Z	OWN WITH IMAGES	IMAGE OF STUDENT	3	1	1115	0	N
7	RT @westernuOII: A culturally significant day, falling on the summer solstice, OII encourages everyone @WesternU to take time to honour Ind…	2023-06-21T14:14:47.000Z	RETWEET		11	6	2713	1	Y	Y
8	RT @WesternU: June 26-28, we'll welcome more than 400 attendees to campus for the Building Reconciliation Forum where we will discuss appro…	2023-06-21T13:27:41.000Z	RETWEET		5	2	2027	1	N				Y
9	RT @WesternU: National Indigenous Peoples Day is a time to recognize, honour and celebrate Indigenous peoples, their diverse cultures, stor…	2023-06-21T13:27:35.000Z	RETWEET	IMAGE OF INDIGENOUS CULTURE	78	36	8358	1	Y				Y	Y
10	#SchulichMedDent Alumni, don't strike out and miss your chance to cheer on the @BlueJays. ⚾ Tickets are on sale now for this VIP Alumni experience. Event date Sunday, August 27 https://t.co/FYbMN4ueez https://t.co/MUBNLYc7gz	2023-06-21T13:00:48.000Z	OWN WITH IMAGES	IMAGE OF BASEBALL	0	0	725	0	N
11	Over her four years in the #SchulichMedDent BMSc program, Sitara Lewis has learned a lot. But a defining lesson in empathy – distributing meals and supplies to those experiencing #homelessness – is one she’ll carry with her forever. https://t.co/PBpWHpamdm	2023-06-20T20:21:31.000Z	OWN WITH LINK	LINK TO ARTICLE	15	4	2601	0	N
12	Congratulations to all the graduates today!	2023-06-20T15:43:14.000Z	QUOTE RETWEET	IMAGES OF STUDENTS	26	5	2715	0	N
13	Research says there is not enough data about #homelessness in small communities. @CBCPEI reported on a recent @lawsonresearch national forum held in Charlottesville that focused on this very issue. https://t.co/GYjVj3aH65	2023-06-20T14:31:27.000Z	OWN WITH LINK	LINK TO ARTICLE	1	0	508	1	Y	Y
14	Congratulations to Dr. Carol Herbert, former Dean of #SchulichMedDent, who is being inducted into the @CdnMedHallFame on June 22, 2023!	2023-06-20T13:12:54.000Z	QUOTE RETWEET	LINK TO ARTICLE	30	7	6830	0	N
15	Kate Jacques has always known that she wanted to become a dentist. Now, Kate has graduated from #SchulichMedDent’s Doctor of Dental Surgery program and hopes to help make #dentalcare more accessible to vulnerable populations across Canada. https://t.co/tdTD252YwZ	2023-06-19T20:39:27.000Z	OWN WITH LINK	LINK TO ARTICLE	23	5	7628	4	Y	Y
16	A team of @lawsonresearch researchers including #SchulichMedDent's Matthew Teeter, are examining whether the use of a daily probiotic can improve outcomes in patients who undergo total knee replacement surgery. https://t.co/61D7iR3jex https://t.co/ndsEaOI9A5	2023-06-18T14:00:41.000Z	OWN WITH IMAGE	IMAGE OF SCIENTIST	6	2	1240	0	N
17	Meet Dr. Fabio Salerno, an Italian-born and trained doctor who came to Schulich to pursue his PhD in Medical Biophysics – and had to make some difficult decisions along the way as a global pandemic bore down. Today, Salerno receives his PhD. https://t.co/p4VGj9iI65 https://t.co/L4EHa0yB2E	2023-06-16T18:10:29.000Z	OWN WITH IMAGE	IMAGE OF SCIENTIST	8	0	1594	1	N
18	Congratulations to #SchulichMedDent Professor Mansour Haeryfar (@haeryfar) on being elected the new President of the Canadian Society for Immunology (@CdnImmunol). @WesternU @westernuMNI https://t.co/HFvJv5cdWS	2023-06-16T15:25:57.000Z	OWN WITH IMAGE	IMAGE OF FACULTY	73	11	7197	15	N
19	#SchulichMedDent professor Dr. Michael Rieder discussed his concerns about the increased use of melatonin as a sleep aid for children in a recent interview with @TheCurrentCBC. To learn more, listen here. ⬇️ https://t.co/3sbm92AOMp	2023-06-15T18:28:40.000Z	OWN WITH LINK	LINK TO ARTICLE	7	0	1736	2	N
20	RT @WesternU: Founded by @SchulichMedDent researcher Dr. @JaneSThornton, a new online platform provides physical activity resources for ind…	2023-06-15T17:47:35.000Z	RETWEET	LINK TO ARTICLE	21	10	4411	0	N
21	Discovery Week arrives at Tillsonburg! ⭐ @thebeaconherald published a story on #SchulichMedDent students Sharif Nathier, Abdul Quadree, Jonathan Moroniti and Arjun Patel and their experience with rural and regional healthcare. https://t.co/41n9qO2Bk1	2023-06-14T23:00:02.000Z	OWN WITH LINK	LINK TO ARTICLE	9	0	1516	0	N
22	Congratulations Dr. Nichols on receiving funding support for your team’s innovative work!	2023-06-14T19:12:36.000Z	QUOTE RETWEET	LINK TO ARTICLE	14	2	1590	0	N
23	#SchulichMedDent professor Dr. Jane Thornton recently joined @AM980News to discuss an online resource she developed to provide information about physical activity for those living with #chronicdisease. Listen here. ⬇️ https://t.co/k8uAWEXpz9	2023-06-14T17:03:53.000Z	OWN WITH LINK	LINK TO ARTICLE	0	0	703	0	N
24	RT @WesternU: #WesternU's Wampum Learning Lodge will host @univcan's Building Reconciliation Forum June 26-28. In collaboration with local…	2023-06-14T15:18:30.000Z	RETWEET	LINK TO VIDEO	31	11	4023	1	Y				Y
25	RT @CanadasLifeline: The biggest #ThankYou goes out to the best donors in the world ❤️ Without our donors and supporters alike, we wou…	2023-06-14T15:16:20.000Z	RETWEET		104	57	16K	3	N
26	Researchers at #SchulichMedDent &amp; @lawsonresearch are using specially designed molecules that work like a homing device to deliver radioactive isotopes to cancer cells. The team hopes to discover an effective treatment for metastatic cancer patients. https://t.co/YR2QShrC5U	2023-06-13T18:00:03.000Z	OWN WITH LINK	LINK TO ARTICLE	10	2	1553	0	N
27	RT @WesternU: In the final video in our 4-part series Behind the Research, #WesternU President Alan Shepard and researchers @SchulichMedDen…	2023-06-13T15:02:25.000Z	RETWEET	LINK TO VIDEO	18	7	4584	0	N
28	Did you know about the adverse effects that melatonin may have on children? #SchulichMedDent professor Dr. Michael Rieder joined @globalnewsradio to discuss recent studies that focus on this issue. https://t.co/i0KsExtzju	2023-06-13T14:35:54.000Z	OWN WITH LINK	LINK TO ARTICLE	1	0	1138	0	N
29	#SchulichMedDent students continue to complete rural and regional healthcare placements across Ontario through Discovery Week. @YahooNews recently reported on the arrival of Schulich placements at Listowel Memorial Hospital. https://t.co/j5TAkvjZO7	2023-06-12T16:58:02.000Z	OWN WITH LINK	LINK TO ARTICLE	2	0	599	0	N
30	RT @WesternU: #WesternU spring 2023 convocation starts tomorrow! A few reminders: Free parking is available at South Valley with overflow…	2023-06-12T14:03:55.000Z	RETWEET		25	19	9345	2	N
31	Did you know that studies show that sliding hip screws can be used effectively for hip fractures? @medpagetoday recently reported on this finding and mentioned a study by #SchulichMedDent Dr. Emil Schemitsch. https://t.co/zpLyqBN2NR	2023-06-12T14:00:02.000Z	OWN WITH LINK	LINK TO ARTICLE	1	0	939	0	N
32	Student-led initiative @schulichaccess has released their summer report on MD applicant results. Of the applicants supported through their services, 64% received an offer of admission to #SchulichMedDent.	2023-06-12T13:31:07.000Z	QUOTE RETWEET		9	0	1874	1	N
33	In light of Canada's recent #wildfires, is there a way one limit smoke exposure? #SchulichMedDent Dr. Anurag Bhalla joined the @TheMorningShow to discuss how wildfires can affect people’s respiratory health. To learn more, listen here. ⬇️ https://t.co/YmkVFXwsvE	2023-06-12T11:00:02.000Z	OWN WITH LINK	LINK TO ARTICLE	2	0	983	0	N
34	#SchulichMedDent's Yilong Li was recently recognized by Inspiring Minds for his work on studying how #kidneys can repair themselves by simulating the injury state. Read here for more on Li's research.⬇️ https://t.co/9pc6chIrK1 https://t.co/Y6unukzc3h	2023-06-11T16:30:06.000Z	OWN WITH LINK	LINK TO ARTICLE	10	1	2202	1	N
35	What do you know of the health impacts from #particulates in wildfire smoke? #SchulichMedDent professor Nicole Redvers gave some insight on the topic in a recent interview with @CTVLondon. https://t.co/bVTjuPLLZK	2023-06-11T00:30:02.000Z	QUOTE RETWEET	LINK TO ARTICLE	6	0	910	0	N
36	Jelena Poleksic is the first-ever graduate of Schulich Medicine’s innovative MD+ program. During her MD+ degree, she also obtained an MSc in History and Philosophy and had the chance to merge her passion for medical history with a desire to help. https://t.co/Vjc2gNA5is https://t.co/6UDL3DvcfQ	2023-06-09T15:16:56.000Z	OWN WITH LINK	LINK TO ARTICLE	17	8	6609	0	N
37	RT @WesternU: In part 3 of our 4-part series Behind the Research, #WesternU President Alan Shepard and researchers @SchulichMedDent virolog…	2023-06-09T15:09:52.000Z	RETWEET	LINK TO VIDEO	9	7	5964	2	N
38	Every move matters. ‍♀️⚕️ A new online physical activity hub, My Active Ingredient, founded by #SchulichMedDent Dr. Jane Thornton charts a new route to chronic disease management. Read more here. ⬇️ https://t.co/BI2ChdoHGS	2023-06-09T12:00:04.000Z	OWN WITH LINK	LINK TO ARTICLE	22	12	2144	0	N
39	As #wildfires across Canada continue to spread, #SchulichMedDent's Dr. Anna Gunz joins respiratory experts in a @CBCNews feature on how to protect yourself and the health risks associated with wildfire air quality. https://t.co/Zu9aVieJuk	2023-06-09T11:00:07.000Z	OWN WITH LINK	LINK TO VIDEO	3	0	789	0	N
40	RT @WesternU: A Special Air Quality Statement has been issued for our region. Information for the #WesternU community is available at our S…	2023-06-08T19:37:29.000Z	RETWEET	LINK TO ARTICLE	11	12	4148	0	N
41	RT @westernuIntl: So far our #WorldsChallenge Challenge teams are so impressive! From a safer way to manage invasive species to mentoring p…	2023-06-08T16:15:14.000Z	RETWEET	IMAGES OF PRESENTATIONS	6	1	609	0	N
42	Have you registered to attend London Health Research Day yet? Registration for poster presentations is open until June 16th. https://t.co/AWtlTimBPu #LHRD2023 @lawsonresearch @westernuFHS	2023-06-08T14:00:04.000Z	OWN WITH LINK	LINK TO EVENT	11	9	2539	0	N
43	RT @LungHealthFdn: What can you do to protect your lung health when the air quality in your area is being impacted by #smoke? The Certified…	2023-06-08T12:28:00.000Z	RETWEET	LINK TO ARTICLE	9	2	823	1	N
44	RT @WesternU: In part 2 of our 4-part series Behind the Research, #WesternU President Alan Shepard and researchers @SchulichMedDent virolog…	2023-06-08T12:25:55.000Z	RETWEET	LINK TO VIDEO	11	4	3654	0	N
45	Hailey Guertin’s passion for medicine, dedication to learning, and commitment to the community has shaped her journey at #SchulichMedDent. Today, she is a Windsor Meds 2023 graduate and class valedictorian. https://t.co/UGSSBN9Mic	2023-06-07T21:00:56.000Z	OWN WITH LINK	LINK TO ARTICLE	24	9	8162	0	N
46	Be part of the celebration and join the MD 2023 Convocation ceremonies online. Live-streaming link below ⬇️ https://t.co/4S8CWzeDeL	2023-06-07T13:50:36.000Z	OWN WITH LINK	LINK TO VIDEO	5	2	1728	0	N
47	RT @westernuFM: Just another beautiful (convocation) day on campus #medsci @WesternU @SchulichMedDent https://t.co/8tRdtfw45t	2023-06-07T13:10:21.000Z	RETWEET	IMAGE OF FLOWERS	28	2	2855	0	N
48	RT @CityofLdnOnt: If you are unable to attend tomorrow night's #OurLondonFamily Vigil, held at the corner of Hyde Park and South Carriage R…	2023-06-06T17:25:13.000Z	RETWEET	LINK TO EVENT	38	25	15.1K	2	N
49	RT @westernulibs: Today we remember the four members of #OurLondonFamily and stand in solidarity with our Muslim Community against Islamoph…	2023-06-06T17:25:02.000Z	Retweet	IMAGE OF ISLAM BOOKS	38	18	5104	1	Y			Y		Y
50	A recent @NarcityCanada article reported on a consumer study that found 18 different soft eye contact lenses from popular brands contain toxic chemicals. ️ The piece quoted #SchulichMedDent Dr. Cindy Hutnik and her ophthalmology work. https://t.co/iMzIzHcaeg	2023-06-06T12:00:03.000Z	OWN WITH LINK	IMAGE OF LADY	2	0	885	0	N
51	Discovery Week has made its way to Wingham! ⭐ @YahooNews reported that three #SchulichMedDent students were welcomed last week at Wingham Hospital and were introduced to the ins and outs of #ruralmedicine. https://t.co/Zn2HWHmWIN	2023-06-05T23:00:01.000Z	OWN WITH LINK	IMAGE OF YAHOO LOGO	4	0	744	0	Y	Y
52	RT @HDHospital: HDH hosted eight medical students from the @SchulichMedDent for Discovery Week! These students experienced firsthand the u…	2023-06-05T21:01:38.000Z	Retweet	IMAGE OF STUDENTS	6	2	600	0	Y	Y
53	#SchulichMedDent is thrilled to announce the beginning of this year’s Spring Convocation season! Congratulations to all of our 2023 graduates on the hard work and dedication that have brought you to this most important milestone. https://t.co/VupPPwFlK6	2023-06-05T20:42:34.000Z	OWN WITH VIDEO	VIDEO OF CONGRATULATIONS	8	1	938	0	N
54	Congratulations to all #SchulichMedDent students who have completed their academic year! You should be immensely proud of your accomplishments! To those starting their final exams, take a moment to breathe and be confident in your abilities.	2023-06-05T18:12:02.000Z	OWN	N/A	5	1	668	0	N
55	A team of @WesternU students, including Justin Yang from #SchulichMedDent, is taking their low-cost microscope to diagnose #malaria to the #WorldsChallengeChallenge finals – for a chance to take home $30K in funding. https://t.co/jbjCQNPvbc	2023-06-03T16:00:03.000Z	OWN WITH LINK	IMAGE OF STUDENTS	28	9	5653	0	N
56	RT @WesternU: In part 1 of our 4-part series Behind the Research, #WesternU President Alan Shepard speaks with researchers @SchulichMedDent…	2023-06-02T17:33:26.000Z	Retweet	VIDEO OF INTERVIEW	12	8	6250	0	Y	Y
57	Congratulations to the 32 Awards of Excellence winners who were celebrated last night! #SchulichMedDent is proud of your accomplishments and your pursuit of #Excellence. Read more about the award winners on Schulich News. ⬇️ https://t.co/wqDL0GEHtp	2023-06-01T17:25:01.000Z	OWN WITH LINK	IMAGE OF WINNERS	24	10	6175	0	N
58	RT @westernuReg: Still looking for Convocation tickets? Extra tickets are now available for some ceremonies: https://t.co/rd4FCQWXul #West…	2023-06-01T17:08:39.000Z	Retweet	IMAGE OF CAMPUS	12	9	4792	0	N
59	RT @WesternU: Happy #PrideMonth! ️‍ #WesternU is dedicated to fostering a campus where everyone feels respected, valued and included. Du…	2023-06-01T16:50:30.000Z	Retweet	IMAGE OF PRIDE FLAG	119	64	14.3K	8	Y					Y
60	RT @hpha_news: We are thrilled to welcome 28 @SchulichMedDent students to begin their learning and training with us during Discovery Wee…	2023-05-31T17:02:41.000Z	Retweet	IMAGE OF DISCOVERY WEEK LOGO	8	3	815	0	N
61	RT @stegh_cares: Welcome to the 11 first-year med students visiting STEGH for #discoveryweek. The students from @SchulichMedDent will shado…	2023-05-31T16:56:14.000Z	Retweet	IMAGE OF STUDENTS	8	2	821	0	N
62	RT @hpha_news: Discovery Week presents a unique opportunity to give @SchulichMedDent students a look into how rewarding practicing medicine…	2023-05-31T16:53:13.000Z	Retweet	IMAGE OF DR. NARYAN	12	5	820	0	Y	Y
63	Discovery Week has made it to Sarnia! 14 first-year #SchulichMedDent students are shadowing physicians and visiting patients across Lambton County this week as reported by @sarnianewstoday. https://t.co/IfCeCCdbV4	2023-05-31T15:14:11.000Z	OWN WITH LINK	LINK TO NEWS	9	1	1368	0	N
64	Are physician payment methods shaping healthcare delivery and emergency visits in Ontario? New #SchulichMedDent research found patients of doctors under the Capitation payment model make more ED visits. To learn more, read here. ⬇️ https://t.co/QpjdOgXASj	2023-05-31T12:36:18.000Z	OWN WITH LINK	IMAGE OF PATIENT-DOCTOR	3	0	841	0	N
65	Amazing news! #SchulichMedDent Windsor students now have the option to complete a rotation at the Shelter Health Initiative. As reported by @ctvwindsor, this opportunity will allow students to provide care to those who are experiencing homelessness. https://t.co/FrF5mKFnqz	2023-05-30T18:27:51.000Z	OWN WITH LINK	IMAGE OF HOMELESS SHLETER	15	1	1169	0	Y	Y				Y
66	Discovery Week continues to make an impact! ⭐ @SydenhamCurrent recently reported on the welcoming of 19 new #SchulichMedDent students at @ckhamedia as they immerse themselves in various healthcare settings in Sydenham's rural community. https://t.co/vdX1X66qvk	2023-05-29T17:58:18.000Z	OWN WITH LINK	LINK TO ARTICLE	5	1	1256	0	Y	Y
67	Personal experiences fuel the drive for change. Fardowsa Abdullah Halane brings a passion for change to her time in the Master of Public Health Program at #SchulichMedDent as a committed advocate for public health. Read here to learn more. ⬇️ https://t.co/6VcU2vyy97	2023-05-27T14:00:03.000Z	Own with link (image of lady with hijab)	https://t.co/6VcU2vyy97	2	0	681	0	N
68	Did you know that there is a potential link between air pollution and dementia? In a recent @globeandmail article, #SchulichMedDent professor Janet Martin discusses the potential health risks and side effects of wildfire smoke. https://t.co/E4eN21NoNv	2023-05-26T23:00:02.000Z	Own with link	https://t.co/E4eN21NoNv	0	0	553	0	N
69	#SchulichMedDent first-year med student Emily Hauck can finally say she has milked a cow. @CTVLondon recently wrote about six students who are getting a taste of what rural life can look like in Bruce County thanks to the Discovery Week program. https://t.co/4GjcKYW4Lh	2023-05-26T17:47:36.000Z	Own with lkink	https://t.co/4GjcKYW4Lh	9	2	1063	0	N
70	Thank you Dr. Jennifer McLean for being an outstanding #SchulichMedDent educator!	2023-05-26T13:57:08.000Z	Quote retweet	Video	10	1	1370	0	N
71	Congratulations to Dr. Awuku on this significant recognition! Life members have demonstrated tremendous dedication to advancing the health of children by supporting the work of the @CanPaedSociety.	2023-05-26T13:51:35.000Z	Quote retweet	Video	22	6	3755	1	N
72	Have you heard the news? Listowel, Walkerton and Wingham are welcoming this year's #SchulichMedDent med students as they complete their Discovery Week Program. Read more in the article below by @Midwestern_News. https://t.co/lAce4UklPy	2023-05-25T20:00:02.000Z	Own with link	https://t.co/lAce4UklPy	3	0	690	0	N
73	Congratulations to #SchulichMedDent's @DrSarahMcLean and Amel Sassi! They received a grant from @scleroderma_sso that will help with the development of an app dedicated to helping those who live with #sclerodoma. Read below to learn more about Dr. Mclean's story. ⬇️	2023-05-25T18:22:37.000Z	Quote retweet		19	1	1709	0	N
74	Congrats to #SchulichMedDent researcher @lisasaksida, whose team received a $1.46M grant to help fast-track drug development for #NeurodegenerativeDisease. MP @pfragiskatos announced the @BrainCanada grants today at @WesternU. https://t.co/2VHLIpClIz	2023-05-24T23:42:27.000Z	Own with link	https://t.co/2VHLIpClIz	28	5	2486	1	N
75	Why are vaping rates among high school students so high? @Brescia professor Jaime Seabrook joined @TheCurrentCBC to discuss his research with #SchulichMedDent's Evan R. Wiley on this alarming change. Listen here for more. ⬇️ https://t.co/NlSMVDn420	2023-05-24T19:30:02.000Z	Own with link	https://t.co/NlSMVDn420	9	5	2338	2	N
76	RT @WesternU: We welcomed @pfragiskatos to campus this morning to announce new funding through @GovCanHealth‘s Canada Brain Research Fund f…	2023-05-24T18:24:41.000Z	Retweet	Image of MP	51	14	8209	4	N
77	Amazing news! @ChathamVoice reported that 19 first-year medical students from #SchulichMedDent will be shadowing health-care professionals at the Chatham-Kent Health Alliance as part of this year’s Discovery Week. https://t.co/sW7yo5jajt	2023-05-24T15:30:02.000Z	Own with link	https://t.co/sW7yo5jajt	9	2	1203	0	N
78	RT @WesternU: Aligned with #WesternU's commitment to sustainability, @SchulichMedDent has signed the Academic Health Institutions' Declarat…	2023-05-24T14:57:13.000Z	Retweet	Image of world	15	6	4059	0	N				N (promotes taking action but not necessarily against oppressive systems)
79	❗ Nominations for the J. Allyn Taylor International Prize in Medicine close in one week. Don't forget to submit your nominations. This year’s prize will be awarded for Innovation and Discovery in #Biotherapeutics for Cardiovascular Disease. https://t.co/gIQPlm88b7	2023-05-24T11:30:01.000Z	Own with link	https://t.co/gIQPlm88b7	3	0	835	0	N
80	#SchulichMedDent's Moheem Halari was recently recognized by Inspiring Minds for his work on #traumapatterns among pedestrians and cyclists who have been involved in motor vehicle collisions. Read here for more on Halari's research.⬇️ https://t.co/LKpifQnQ01 https://t.co/nOSJpzAkAj	2023-05-23T18:27:01.000Z	Own with link	https://fal.cn/3ytvB	3	2	1174	0	N
81	A key indicator of where a doctor will eventually practice is where they trained. ‍⚕️‍⚕️ This year we celebrate 25 years of Discovery Week – just one example of how our students are introduced to a range of health-care settings early in their education. https://t.co/IHGj3bRQMl	2023-05-21T14:00:03.000Z	Own with link	https://t.co/IHGj3bRQMl	9	3	2131	1	N
82	A collaborative effort between the @CityWindsorON , and #SchulichMedDent is making strides towards providing vital primary health-care services to those at risk of, or experiencing, #homelessness in Windsor, Ontario. Read here to learn more. ⬇️ https://t.co/kaWxEMcudl https://t.co/t3WbGgmtxl	2023-05-21T13:00:14.000Z	Own with link	https://fal.cn/3ypMF	22	6	3214	1	Y				Y	Y
83	Increased pollen levels in the @CityofLdnOnt will lead to an extended allergy season this year. ️ #SchulichMedDent's Dr. Kara Robertson spoke about this issue on a recent interview with @LondonMorning. Listen here for more. ⬇️ https://t.co/DXUGaq6yBn	2023-05-20T13:00:02.000Z	Own with link	https://t.co/DXUGaq6yBn	4	2	1355	0	N
84	RT @CdnMedHallFame: Weeks of fun activities! So proud to have inspired the minds of 80 grade 7 &amp; 8 students during Museum School Program! T…	2023-05-19T15:47:59.000Z	Retweet	Image of students	4	1	855	0	N
85	RT @WesternU: #WesternU researchers were inspired to investigate the symptoms associated with an understudied spine disease called #DISH af…	2023-05-19T14:15:57.000Z	Retweet	Image of spine	22	8	5613	1	N
86	RT @WesternU: Producer, writer and comedian Veronica Antipolo (Sassy La V) will lead a virtual workshop on authentic storytelling as part o…	2023-05-19T14:15:37.000Z	Retweet	Image of Sassy La V	16	7	3507	1	Y					Y
87	Discovery Week is celebrating its 25th year! The one-week experience continues to immerse #SchulichMedDent medical students with life and medical practice in communities from Owen Sound to Windsor and Woodstock to the Great Lakes. https://t.co/uvgPfvUCHk	2023-05-19T13:00:05.000Z	Own with link	https://t.co/uvgPfvUCHk	3	1	764	0	N
88	This year, more than 170 Schulich Medicine students will be placed in 29 participating communities across southwestern Ontario through the Discovery Week program. ‍⚕️‍⚕️ Where did you go for DW and how did this experience impact your career trajectory? https://t.co/sYcLDNn2DU	2023-05-18T23:00:04.000Z	Own with link	https://t.co/sYcLDNn2DU	18	7	6394	3	N
89	Building on Western’s commitment to sustainability, #SchulichMedDent has signed the Academic Health Institutions' Declaration on Planetary Health. Schulich is committed to integrating environmental sustainability into healthcare and education. https://t.co/Ep2SeJXrtc	2023-05-18T15:23:01.000Z	Own with link	https://t.co/Ep2SeJXrtc	9	2	4471	0	N
90	RT @WesternU: #WesternU's Office of Equity, Diversity and Inclusion welcomes Lydia X.Z. Brown, a renowned advocate and attorney, for a webi…	2023-05-18T13:15:04.000Z	Retweet	Image of Lydia X.Z Brown	21	10	4181	2	Y				Y	Y	Y
91	After hearing from patients about how the disease affected their lives, #SchulichMedDent's Cheryle Séguin, and a team of researchers investigated the symptoms associated with an understudied spine disease called diffuse idiopathic skeletal hyperostosis. https://t.co/bJEw4tzOf8	2023-05-17T18:02:11.000Z	Own with link	https://t.co/bJEw4tzOf8	30	13	5702	0	N
92	RT @WesternU: The International Day Against Homophobia, Biphobia and Transphobia is observed each year on May 17 to raise awareness about t…	2023-05-17T14:14:27.000Z	Retweet	Image of pride flag	88	35	11.1K	3	Y			Y	Y
93	Congratulations Dr. @ChrisWatling3 for receiving the @Royal_College 2023 Duncan Graham Award for Outstanding Contribution to Medical Education.⭐ Dr. Watling was recognized as an individual who has made a lifelong contribution to medical education. https://t.co/3WLEWFfOBR	2023-05-16T17:39:50.000Z	Own with link	https://t.co/3WLEWFfOBR	64	17	11.1K	6	N
94	Congratulations to Dr. Victor Ng on his appointment as the Assistant Dean, Distributed Education! @victorng_md is a champion of continuing professional development and a strong advocate for sustaining and enhancing rural practice globally. https://t.co/xiHh9y6yj5	2023-05-16T15:30:02.000Z	Own with link	https://t.co/xiHh9y6yj5	8	2	1971	0	Y	Y
95	Dr. Laura Diachun has been appointed as the Assistant Dean, Learner Experience (Postgraduate). She is passionate about building inclusive spaces where differences are respected and valued. Please join in congratulating Dr. Diachun on her appointment! https://t.co/v50Qc9htel	2023-05-16T12:00:04.000Z	Own with link	https://t.co/v50Qc9htel	9	3	1595	1	Y	Y
96	Congratulations to all of the future and returning Mustangs who received offers of admission to the Doctor of Medicine (MD) and Doctor of Dental Surgery (DDS) programs. Welcome to #SchulichMedDent at @WesternU! https://t.co/4bP30budrw	2023-05-15T19:00:24.000Z	Own	Image of Schulich pin	38	3	2991	0	N
97	Congratulations to Dr. Ruth Lanius, who has been re-appointed as the Harris-Woodman Endowed Chair in Psyche and Soma. Dr. Lanius' research is mapping the brain of #PTSD, characterizing and defining different subtypes of PTSD for treatment. https://t.co/irX0BsWmS5	2023-05-15T16:00:05.000Z	Own with link	https://t.co/irX0BsWmS5	9	3	2215	0	N
98	What makes someone a good educator? The Teaching in Medicine Club at #SchulichMedDent sat down to speak with some of Schulich's faculty leaders to hear their perspectives. https://t.co/a7jq5VBZXC	2023-05-15T14:34:01.000Z	Own with link	https://t.co/a7jq5VBZXC	1	0	1105	0	N
99	#SchulichMedDent's Dr. Marat Slessarev joins #SciencePodcast to talk about organ donation and preserving the trust and legacy of donors.	2023-05-15T13:04:54.000Z	Quote retweet		4	0	1369	1	N
100	Attention all future scientists! Make your way to Western Alumni Stadium this Saturday to enjoy some hands-on science with #ScienceRendezvous!	2023-05-12T14:41:10.000Z	Quote retweet		2	3	2547	0	N
101	RT @WesternU: Can AI chatbots be empathetic? In this op-ed for the @globeandmail, @SchulichMedDent's Dr. Wael Haddara says for physicians e…	2023-05-11T19:44:26.000Z	Retweet	Image of a professor	9	5	3010	0	N
102	RT @SACHINKISHORE82: We have liftoff! New clinical 3T flying into place today at University Hospital. @LHSCCanada @WesternU @SchulichMedD…	2023-05-11T16:03:22.000Z	Retweet	MRI	81	6	5023	1	N
103	RT @WesternU: Op-Ed: #WesternU President Alan Shepard and @SchulichMedDent Dean Dr. John Yoo explore how med schools can help improve acces…	2023-05-11T13:21:15.000Z	Retweet	Image of doctors	18	6	4531	1	Y				Y	Y
104	Recognize achievements in basic science &amp; medical innovation by nominating a research leader for the J. Allyn Taylor International Prize in Medicine. One of Canada’s most prestigious medical #ResearchAwards. Find out more about the #TaylorPrize. ⤵️ https://t.co/X4JmteX89I	2023-05-10T11:30:02.000Z	Own with link	https://t.co/X4JmteX89I	5	2	1675	1	N
105	"We need to think about different ways of training family doctors. Let’s get creative and meet the needs of today." "Millions are waiting." #SchulichMedDent Dean John Yoo and @WesternU President Alan Shepard were featured in an op-ed in the @LFPress. https://t.co/tviLQEtu2R	2023-05-09T18:44:21.000Z	Own with link	https://t.co/tviLQEtu2R	12	8	N/A	0	N
106	Better enforcement is needed to keep e-cigarettes out of the hands of teens. A @CBCSudbury article referenced a recent study by #SchulichMedDent's Jaime Seabrook that found that over a quarter of teens across Canada reported #vaping in the last month. https://t.co/8pEZUkemK6	2023-05-09T12:30:01.000Z	Own with link	https://t.co/8pEZUkemK6	2	0	1207	5	N
107	What role do medical schools play when it comes to improving access to #familydoctors across Ontario? #SchulichMedDent's Dean John Yoo and @WesternU President Alan Shepard shared their opinions on the topic in a recent piece in the @LFPress. https://t.co/zLcNOZki0i	2023-05-08T22:30:02.000Z	Own with link	https://t.co/zLcNOZki0i	5	4	1258	0	N
108	Thanks to his experience in the Master of Public Health Program at #SchulichMedDent, Abdifatah Fiqo hopes to become an advocate for Black mental health. He aspires to work in the #publicsector and help the Black community voice their needs and concerns. https://t.co/1IHiH8NfL4 https://t.co/06g9R2y68F	2023-05-08T19:25:01.000Z	Own with link	https://t.co/1IHiH8NfL4 https://t.co/06g9R2y68F	8	5	1318	0	Y				Y	Y
109	RT @WesternU: May is #AsianHeritageMonth, a time to honour and recognize the accomplishments of Canadians with Asian heritage at #WesternU…	2023-05-08T15:01:31.000Z	Retweet	Image with "Asian Heritage Month" subtitles	43	16	8487	1	Y					Y
110	As dental students begin their final exam period, #SchulichMedDent wishes you the best of luck. Remember, you have worked hard to get to this point and you are more than capable of succeeding. Take a deep breath, stay focused, and trust in your abilities. You got this!	2023-05-08T14:00:02.000Z	Own tweet		9	1	1795	1	N
111	"It’s not just about creating more physicians, it’s about educating more physicians to go and serve the diverse needs of Ontario." #SchulichMedDent's Dean John Yoo speaks on the Ontario expansion of medical seats in a recent @globalnews article. https://t.co/DyzvKkBiVJ	2023-05-05T18:24:40.000Z	Own with link	https://t.co/DyzvKkBiVJ	17	4	1877	1	Y				Y
112	RT @WesternU: Happy #VesakDay to all at #WesternU who celebrate! Vesak, also known as Wesak or Buddha Day, is a festival celebrated worldw…	2023-05-05T14:08:53.000Z	Retweet	Image saying "Happy Vesak Day"	21	10	4867	0	Y					Y
113	#SchulichMedDent's Dr. Andrew Park, BSc’01, shared his thoughts on becoming the incoming president of the Ontario Medical Association in a recent Q&amp;A with @LFPress. Read more of his Q&amp;A here below. https://t.co/1vELRdJkAu	2023-05-05T12:30:02.000Z	Own with link	Image with Dr. Park	10	1	N/A	0	N
114	Could #pinkeye be a potential symptom of the new COVID-19 variant XBB.1.1.16? ️ A @TorontoStar story recently wrote about this new possible symptom and included insight from #SchulichMedDent's Dr. Phil Hooper. https://t.co/1kw5iF6hac	2023-05-04T23:00:02.000Z	Own with link	https://t.co/1kw5iF6hac	2	2	880	0	N
115	Nominations for the J. Allyn Taylor International Prize in Medicine are open until May 31. This year’s prize will be awarded for Innovation and Discovery in #Biotherapeutics for Cardiovascular Disease. Find out more about the #TaylorPrize here. ⤵️ https://t.co/4cwtFLm5pV	2023-05-04T19:00:02.000Z	Own with link	https://t.co/4cwtFLm5pV	6	4	1115	1	N
116	More doctors will be training at #SchulichMedDent as @ONtrainandstudy expands medical education and residency spots across Ontario. @WesternU will receive 16 new seats for Canadian medical students and 22 for residency training. https://t.co/D6xBzqYMvR https://t.co/4OXx8MOZVY	2023-05-04T17:16:43.000Z	Own with link	https://t.co/4OXx8MOZVY	33	11	6696	1	N
117	RT @virchowprize: Get to know the Virchow Foundation for Global Health Meet @DrNicoleRedvers, Associate Professor @SchulichMedDent @western…	2023-05-04T14:10:39.000Z	Retweet	Image of Dr. Redvers with caption about Indigenous communities	13	6	1019	0	Y				Y	Y
118	Amidst war and devastation, #SchulichMedDent’s Dr. @Nebor_Ivanka recently travelled to her home country of #Ukraine to perform life-changing reconstructive surgeries on patients and military personnel affected by the ongoing conflict. https://t.co/u7MYecZ2I2 https://t.co/V1m5uFFf1r	2023-05-03T19:45:56.000Z	Own with link	https://t.co/u7MYecZ2I2 https://t.co/V1m5uFFf1r	15	2	1967	1	Y			Y	Y
119	Congratulations to #SchulichMedDent Professor @LingardLorelei for being one of four @WesternU faculty to earn the title of Distinguished University Professor. All awardees are internationally recognized leaders in their fields. Read here for more.⬇️ https://t.co/x1kY7qbGlU https://t.co/gZIVvLWO7m	2023-05-03T12:47:28.000Z	Own with link	https://t.co/x1kY7qbGlU https://t.co/gZIVvLWO7m	20	0	1871	0	N
120	Don't miss your chance to connect with #SchulichMedDent at the 2023 @ONDentalAssoc Spring Meeting! Register today to join Dr. Carlos Quiñonez for an evening reception with colleagues, friends and alumni at Kelly's Landing in #Toronto. https://t.co/WTPsfKbcQJ https://t.co/pflC8kPyaT	2023-05-02T21:00:11.000Z	Own with link	https://t.co/WTPsfKbcQJ https://t.co/pflC8kPyaT	4	1	1198	1	N
121	RT @CMHA_NTL: #MyStory Hear from caregivers themselves about the state of #mentalhealth care in Canada https://t.co/7SoENOFvNz	2023-05-02T20:09:17.000Z	Retweet	A Youtube Video link	40	27	3839	2	N
122	On this #NationalPhysiciansDay, #SchulichMedDent wants to thank all physicians for their unwavering commitment to patient care, medical training, and research. You play an integral role in healthcare education and positively impact the broader community.	2023-05-01T20:22:54.000Z	Quote retweet	Image of doctors	8	3	1914	0	N
123	A new @lawsonresearch study led by #SchulichMedDent's Drs. Samuel Asfaha and Alice Shin has identified a type of inflammation that can lead to #colorectalcancer and was recently featured on @londonnewstoday. Read here to learn more about the study. ⬇️ https://t.co/KCt50CEiF4	2023-05-01T18:27:40.000Z	Own with link	Image of doctor	8	6	2050	1	N
124	Ontario Medical Association president @drrosezacharias was recently interviewed on @AM980News about the challenges that the Ontario #HealthCareSystem faces. She mentioned how impressed she is with the strategies being led by #SchulichMedDent. https://t.co/QhzM8ComqH	2023-04-29T13:30:02.000Z	Own with link	https://t.co/QhzM8ComqH	0	0	791	0	N
125	Bringing world-leading researchers and cutting-edge cognition-testing platforms under one roof – a new platform @WesternU will identify promising new therapies for #neurodegenerative diseases faster and cheaper. @CIHR_IRSC @SSHRC_CRSH https://t.co/Ex4bEpYej2	2023-04-29T13:11:01.000Z	Own with link	https://t.co/Ex4bEpYej2	19	7	5192	0	N
126	Congratulations to all year 2 &amp; 4 dent students for finishing their winter term as well as all year 4 meds who have completed their academic year. This is a momentous accomplishment – you have overcome numerous challenges along the way, and your perseverance has paid off!	2023-04-28T19:30:01.000Z	Own		14	1	1420	0	N
127	RT @WesternU: To advance its leadership in the development of life-saving interventions for cancers of the bladder, kidney and prostate, #W…	2023-04-28T16:47:47.000Z	Own with link	https://t.co/YDRQfqpz8W	30	10	5074	0	N
128	The cause of #ParkisonsDisease is unknown, nor is there a cure. #SchulichMedDent professor Dr. Penny MacDonald joined @AM980News to discuss how the Canadian Open Parkinson Network helps researchers find and develop treatments for those affected. https://t.co/nhyDXnIv21	2023-04-28T15:37:43.000Z	Tweet	https://fal.cn/3xOul	5	3	929	0	N
129	RT @FMChairChief: Excited to launch the @westernuFamMed #StrategicPlan and new Mission, Vision, &amp; Values in our April newsletter! Thanks to…	2023-04-28T15:36:17.000Z	Retweet	https://t.co/LK6LmhTvDn	19	7	1013	0	N
130	Last night at the 12th annual Windsor Awards of Excellence Dinner, #SchulichMedDent celebrated the incredible accomplishments and brilliance of the Windsor Campus recipients. https://t.co/ngduYaKAjQ	2023-04-27T23:00:03.000Z	Own with link	https://t.co/ngduYaKAjQ	22	7	3496	2	N
131	A $4M endowed chair for urologic oncologic research has been established at @WesternU in honour of #SchulichMedDent’s Dr. Joseph Chin and Mr. Bob Hardie. Both have dedicated their careers to improving the lives of those affected by #urologiccancer. https://t.co/itOJoNoSuQ https://t.co/swuhAiPugY	2023-04-27T18:45:52.000Z	Own with link	https://t.co/itOJoNoSuQ https://t.co/swuhAiPugY	18	7	2744	0	N
132	RT @WesternU: For their “sustained excellence in research, teaching and service to the community over a substantial career," congratulation…	2023-04-27T17:52:17.000Z	Retweet	https://t.co/zbWO2bI6gT	35	9	8850	1	N
133	RT @lawsonresearch: A new study finds it may be the type of inflammation, rather than severity and duration, that raises the risk of #colon…	2023-04-27T13:59:59.000Z	Retweet	Image of scientist	6	4	1330	1	N
134	#SchulichMedDent's Ravi Menon @northernthrux and Lisa Saksida @lisasaksida are leading a new platform to make it faster and cheaper to test new treatments for #Neurodegenerative diseases. The key tool? Accurately measuring cognition. @CIHR_IRSC https://t.co/GbC1AEIb8b	2023-04-27T04:11:09.000Z	Own with link	https://t.co/GbC1AEIb8b	16	3	1519	1	N
135	#SchulichMedDent's Dr. Manuel Montero-Odasso and a @lawsonresearch team will provide virtual interventions to help older adults with mild cognitive impairment. By implementing lifestyle interventions, they may be able to delay or even prevent dementia. https://t.co/i7jGYefJER https://t.co/rMAQCGjzsg	2023-04-25T15:06:33.000Z	Own with link	https://t.co/i7jGYefJER	9	3	1757	1	N
136	Congratulations to Dr. Alice Tsui for being appointed as the Assistant Dean, Undergraduate Medical Education – Windsor Campus. Dr. Tsui is committed to being a part of medical education as a teacher, innovator, researcher, motivator, and leader. https://t.co/C7QYR4Pa6J https://t.co/svKf3XSAUb	2023-04-25T13:00:06.000Z	Own with link	https://t.co/C7QYR4Pa6J	29	5	2642	0	N
137	Will removing masks in hospitals lead to dire consequences? #SchulichMedDent professor @ccleighton shares his opinion on the topic in a guest column published by the @TheWindsorStar. https://t.co/L3qhBT01tS	2023-04-24T23:00:02.000Z	Own with link	https://t.co/L3qhBT01tS	8	2	1861	3	N
138	In light of the government's launch of a new national dental-care plan, will employers opt to drop #dentalbenefits? In an article discussing this potential change, @globeandmail quoted #SchulichMedDent Dr. Carlos Quiñonez on the issue. https://t.co/blYHXPxele	2023-04-24T21:00:03.000Z	Own with link	https://t.co/blYHXPxele	2	0	977	1	N
139	Post-pandemic behaviours could be behind the spike in invasive group A #streptococcus cases in Canada. Expert and #SchulichMedDent professor @Superantigens shared his insight in an article by @YahooCanadaNews. Read here to learn more. ⬇️ https://t.co/uACwlg69ZM https://t.co/LhpVSghMQZ	2023-04-24T19:53:12.000Z	Own with link	https://twitter.com/SchulichMedDent/status/1650588722289672194/photo/1	8	3	1086	0	N
140	Dr. Kris Lehnhardt, MD’03, loves space. Lehnhardt was awarded this year's Alumni Award of Distinction for Young Alumni as his time at #SchulichMedDent contributed greatly to how he now tackles the medical challenges of space travel. https://t.co/mWAVeaHRyV https://t.co/KTysYZXlVE	2023-04-22T14:00:39.000Z	Own with link	https://t.co/mWAVeaHRyV	4	1	1143	1	N
141	Schulich wishes a happy Ridván to our Bahá'í community. The Festival of Ridván is celebrated annually between April 21 and May 2. It is considered the Most Great Festival. It provides the occasion for the holiest and happiest days of the Bahá'í year.	2023-04-21T20:00:04.000Z	Own tweet		8	1	931	0	Y					Y
142	Congratulations to #SchulichMedDent's Dr. Nicole Campbell and Dr. Frank Myslik for receiving the Western Awards for Excellence in Teaching. Both winners are recognized for their outstanding contributions to the academic development of students. https://t.co/Xc2OuyOzk1 https://t.co/GviSmQVyx1	2023-04-21T19:32:40.000Z	OWN WITH LINK	IMAGE OF TWO DOCTORS	97	6	6384	4	N
143	RT @YOU_London: Look at the smiling faces of these incredible @SchulichMedDent students after running an oral health outreach session at YO…	2023-04-21T15:27:25.000Z	OWN WITH IMAGE	IMAGE OF DENTISTRY STUDENTS	45	7	3261	1	N
144	Introducing the international leaders, accomplished scholars and community advocates who are recipients of the 2023 Alumni of Distinction Awards. They represent what is best in our alumni community and they are role models and an inspiration to all.⭐ https://t.co/cZuTQm1AZK	2023-04-20T18:34:53.000Z	OWN WITH IMAGE	IMAGE OF POSTER	9	2	4117	0	N
145	RT @WesternU: Best wishes to the #WesternU community celebrating Ridván! The Festival of Ridván, considered the Most Great Festival, is ce…	2023-04-20T15:08:58.000Z	Retweet	IMAGE OF CAMPUS	18	6	4823	0	Y					Y
146	Eid Mubarak, #SchulichMedDent! Today, our Muslim community celebrates Eid-Al-Fitr, or the “Festival of Breaking the Fast,” marking the end of the month of Ramadan. Schulich wishes the Muslim community a very warm and happy Eid ☪️ https://t.co/RGbtQTVHDX	2023-04-20T15:08:06.000Z	OWN WITH IMAGE	IMAGE OF ISLAMIC OBJECTS	8	3	3024	0	Y					Y
147	#SchulichMedDent's Dr. Kristin Clemens is the new Site Director for the Institute for Clinical Evaluative Sciences (ICES) Western “As a leader, I will have the chance to continue to move our institution forward." Read more about her work below: https://t.co/BuCZGYTzoU https://t.co/6eKMWGWJKI	2023-04-19T18:00:39.000Z	OWN WITH LINK	IMAGE OF DR.	10	4	1839	0	N
148	Those who suffer from chronic pain also tend to disengage from society, which brings emotional and mental challenges #SchulichMedDent's David Seminowicz's research looks at pain management outside of traditional pharmaceutical solutions. https://t.co/Qv6vrXL1aa https://t.co/8hm8J3iOPm	2023-04-19T15:08:25.000Z	OWN WITH LINK	IMAGE OF RESEARCHER	10	1	1455	0	N
149	Why is it important to seek treatment for those who don't believe they are ill? #SchulichMedDent professor Dr. Richard O’Reilly was quoted by @SaltWireNetwork on the importance of providing access to treatment for those who live with mental illnesses. https://t.co/GNBvXkrIkK	2023-04-18T22:30:01.000Z	OWN WITH LINK	LINK TO ARTICLE	2	0	1132	0	N
150	RT @WesternU: We're #PurpleAndProud of third-year @SchulichMedDent student Kenisha Arora, @UNESCO Youth Representative. She was at the @Wor…	2023-04-18T14:03:03.000Z	Retweet	IMAGEE OF CONFERENCE	6	6841	0	1	Y				Y
151	RT @WesternU: Today is Yom HaShoah, or Holocaust Remembrance Day, a day to remember the genocide of six million Jews and honour the lives l…	2023-04-18T13:24:35.000Z	Retweet	IMAGE OF CAMPUS	31	15	6593	0	Y			Y	Y
152	In West Bengal, India, the only neuroscience specialty institute is ready to expand its patient care services @timesofindia reported that #SchulichMedDent's Narayan Prasad was among the dignitaries present on the institute’s foundation day. https://t.co/8tF1W5upPz	2023-04-17T19:19:52.000Z	OWN WITH LINK	LINK TO ARTICLE	2	0	783	1	N
153	In a new study examining emphysema progression in cigarette smokers, researchers found a total decrease of 11.5 g/L in lung density over a decade of smoking. An article by @Dx_imaging quoted #SchulichMedDent professor Grace Parraga's work on the topic. https://t.co/biDRDDsPtZ	2023-04-14T15:19:25.000Z	OWN WITH LINK	LINK TO ARTICLE	6	3	1296	0	N
154	Are you a high school student interested in a career in medicine, nursing, dentistry, paramedics, kinesiology or other healthcare professions? Then Discovery Healthcare Camp is the perfect opportunity for you. Be inspired. Get mentored. Have fun. https://t.co/vbotaotKhA	2023-04-13T12:54:58.000Z	OWN WITH LINK	Image of students	9	4	1822	0	N
155	RT @drjessani: Thank you @WesternU for organizing this awesome engagement event this morning to connect and engage with other fellow academ…	2023-04-12T20:29:32.000Z	Retweet	IMAGE OF STUDENTS	29	2	4773	0	N
156	Research is entering a new and exciting period of growth, says @Rob_Bartha, vice dean of Research &amp; Innovation at #SchulichMedDent. Find out more about his plans to raise research and help solve important health challenges in his Q&amp;A below ⬇️ https://t.co/FsQRQqupSv https://t.co/50pKv0W4aF	2023-04-12T13:08:26.000Z	OWN WITH LINK	IMAGE OF VICE DEAN	15	6	4313	1	N
157	A team from @lawsonresearch found that a new breast cancer biopsy method may offer a more accurate and comfortable option for patients. The new form of mammography software combines contrast-enhanced mammography with biopsy technology. https://t.co/lhjaEYmcc9 https://t.co/aQUCUQYYjY	2023-04-12T00:00:06.000Z	OWN WITH LINK	IMAGE OF MAMMOGRAPHY	5	3	1418	0	N
158	Today, #SchulichMedDent faculty, staff and students were out in full force at @WesternU’s Engage Western event with the goal of building stronger relationships with the local community and showing how, together, we can make a difference https://t.co/8KQajK5hWM	2023-04-11T20:56:24.000Z	OWN WITH IMAGE	IMAGE OF EVENT	15	2	2005	0	N
159	As many of you finish up your final classes today, #SchulichMedDent hopes you take time to reflect on all of the accomplishments that you've achieved throughout the academic year. Schulich wishes you a successful exam period and remember to take a break and enjoy some sun ☀️	2023-04-10T20:00:02.000Z	OWN	N/A	12	3	1697	0	N
160	RT @Brains_CAN: Drs. Melissa Perreault and Ryan Gregory will be joining us at #WesternU on April 20th to provide their expertise on the cru…	2023-04-10T18:54:56.000Z	Retweet	IMAGE OF POSTER	10	11	8417	1	Y					Y
161	Easter is a Christian holiday that celebrates the resurrection of Jesus Christ. Easter follows a 40-day period known as Lent where practicing Christians may do acts of penance and fast. We wish a happy Easter to all those who celebrate.	2023-04-09T14:00:02.000Z	OWN	N/A	6	3	1648	1	N
162	The right to health is a basic human right. Today we celebrate @WHO's 75th anniversary. #HealthForAll envisions that all people have good health for a fulfilling life in a peaceful, prosperous, and sustainable world. https://t.co/7EWSW0AteC https://t.co/hi5dasAh9i	2023-04-07T13:00:38.000Z	OWN WITH LINK	IMAGE OF CARTOON	3	0	829	0	N
163	RT @WesternU: A @SchulichMedDent and @BresciaUC study of high school students found 26% used vapes and 12% used vapes containing nicotine.…	2023-04-06T18:14:16.000Z	Retweet	LINK TO ARTICLE	7	5	4658	0	N
164	RT @WesternU: What is #AvianFlu? How is it transmitted to humans? What are the symptoms? @SameerElsayedMD of @SchulichMedDent answers these…	2023-04-05T18:20:13.000Z	Retweet	LINK TO ARTICLE	11	5	5242	0	N
165	Happy Passover to all those who are celebrating!✨ Pesach [peh-sakh] celebrates the Jewish people’s miraculous exodus from Egypt as shared in the Hebrew bible book of Exodus. This year, the holiday begins the night of April 5 and is observed over seven or eight days.	2023-04-05T14:00:02.000Z	OWN	N/A	6	2	1066	0	Y					Y
166	RT @WesternU: Best wishes to those at #WesternU celebrating #Passover! Passover, or Pesach, commemorates the liberation of the Jewish peop…	2023-04-05T13:49:04.000Z	Retweet	VIDEO OF CAMPUS	28	13	6941	0	Y					Y
167	More than a quarter of Canadian high school students – 26% – report having vaped in the previous month, reveals a new study by @SchulichMedDent’s Evan R. Wiley and @BresciaUC’s @Jamie_Seabrook1. The study found 12% exclusively smoked nicotine vapes. https://t.co/zjxv7bChvW	2023-04-04T18:30:01.000Z	OWN WITH LINK	LINK TO ARTICLE	9	6	6295	1	N
168	Congratulations to #SchulichMedDent Professors Dr. Ali Bateman and Dr. Frank Myslik for being included in @LdnIncMag's Top 20 Under 40 for 2023. Several Western alumni were also included on the list. https://t.co/Q4X1wttLDm	2023-04-04T16:38:58.000Z	OWN WITH LINK	LINK TO ARTICLE	15	3	1634	0	N
169	Bluewater Health is looking to bring a #familymedicine residency program to Sarnia with the help of #SchulichMedDent. This program will provide the region with more #PrimaryCareProviders as well as training for the next generation of physicians. https://t.co/qiwNjcdbM5	2023-04-03T18:00:03.000Z	OWN WITH LINK	LINK TO ARTICLE	3	2	984	0	N
170	Congratulations to #SchulichMedDent Neuroscience PhD Candidate, @michaelakent_ , on her feature in @WesternU's Inspiring Minds Showcase. Read about how Michaela's work is using optical neuroimaging to understand social interactions here: ⤵️ https://t.co/kzCs4mC8S6 https://t.co/Dc9J457VNz	2023-04-03T15:05:06.000Z	own with image	image of phd student	9	2	2209	0	n
171	Dr. Dema Kadri has come full circle in her medical journey. Learning from the Windsor community as a #SchulichMedDent student – to now running her own family practice in #Windsor. Read more about her story and her impact on the Windsor community. ⬇️ https://t.co/n03VcxfrPk	2023-04-02T14:00:02.000Z	own with image	image of doctor and patient	10	1	1870	0	N
172	Many regions in Ontario continue to need #familydoctors, and #SchulichMedDent is committed to training as many as possible. Listen in to @LondonMorning with @FMChairChief Dr. Scott McKay on what's being done to support the region's needs. https://t.co/Mm0zgjgaKW https://t.co/82He9pT7VX	2023-04-01T17:00:09.000Z	OWN WITH LINK	IMAGE OF DR. MCKAY	10	3	1164	0	Y	Y
173	What's expected next for the newly launched dental care plan for low-income Canadians? #SchulichMedDent's Vice Dean Dr. Carlos Quiñonez joins @LondonMorning to discuss how affordable dental care is #healthcare and what the federal budget could bring. https://t.co/LHw0hEVtCH https://t.co/71M9AoxidD	2023-04-01T13:00:17.000Z	OWN WITH LINK	IMAGE OF VIDE DEAN	6	3	1565	0	Y	Y
174	Western University established the William F. Clark Chair in Nephrology at #SchulichMedDent, home to one of Canada’s pre-eminent Nephrology divisions, with the help of a $3.5 million endowment. This chair will enhance lifesaving kidney research . https://t.co/7IbMpbKNuo https://t.co/XMsSgQh244	2023-03-31T19:33:56.000Z	OWN WITH LINK	IMAGE OF DOCTORS	17	5	4995	1	N
175	RT @WesternU: #TransDayOfVisibility is recognized on Mar. 31 to bring awareness to the discrimination the transgender community faces and a…	2023-03-31T15:47:04.000Z	Retweet	IMAGE OF POSTERS	45	19	9220	4	Y		Y	Y	Y	Y
176	It has been 15 years since the first students walked through the doors of #SchulichMedDent’s Windsor Campus. Take a look at the impact the School has had on #Windsor region. ⤵️ https://t.co/IDcXiniE2e	2023-03-31T12:30:01.000Z	OWN WITH LINK	LINK TO ARTICLE	11	3	1799	0	N
177	Yesterday, Schulich #WindsorMed celebrated the 15-year anniversary of the campus' opening in 2008. By focusing on connections, the school is improving the region’s health care, accessibility to family physicians and ability to recruit specialists. https://t.co/WhyX6lGeFY	2023-03-30T22:30:01.000Z	OWN WITH LINK	LINK TO ARTICLE	19	9	10.3K	1	N
178	Congratulations to @LHSCCanada !	2023-03-30T18:11:01.000Z	Quote retweet	IMAGE OF CONFERENCE	5	0	1114	0	N
179	RT @CTVWindsor: The Schulich School of Medicine &amp; Dentistry is celebrating 15 years on the Windsor Campus. https://t.co/ACwje2nco7	2023-03-30T18:00:34.000Z	Retweet	IMAGE OF DOCTOR	7	3	1374	0	N
180	RT @Charys_M_Martin: @westernuACB Clinical Anatomy MSc’s showed up @AnatomyOrg #anatomy23 &amp; many are coming home with hardware! Langman Awa…	2023-03-30T13:04:37.000Z	Retweet	IMAGE OF STUDENTS	23	6	3109	0	N
181	Since opening in 2008, 383 physicians have graduated from #SchulichMedDent’s Windsor Campus. Dr. Trish Valcke, MD’13, is one of the many grads who returned to Windsor to practise. Read about her story and her impact on the Windsor community. https://t.co/Z2C30PRmof https://t.co/GVEkGTNiDs	2023-03-30T06:00:08.000Z	own with link	IMAGE OF DOCTOR	7	1	982	0	N
182	As a 16-year-old growing up in Benin City in southern Nigeria, Obehi Ikem, ITD 2025, was intrigued by the mystery of the health-care professionals who took care of her grandfather. Now, at #SchulichMedDent, her journey is almost complete. https://t.co/nAsdTSV8Dg https://t.co/RlE2Rc9EQu	2023-03-29T13:38:00.000Z	OWN WITH LINK	IMAGE OF OBEHI	2	1	933	0	Y					Y
183	What exactly are #avianinfluenza viruses? How is it transmitted to humans? What are the symptoms? #SchulichMedDent's @SameerElsayedMD addresses these questions and more in his latest FAQ with @ConversationCA. https://t.co/bOU78NgIWD	2023-03-28T14:39:11.000Z	OWN WITH LINK	LINK	1	2	715	0	N
184	In light of Bruce Willis’s recent diagnosis, #SchulichMedDent professor Dr. Elizabeth Finger shares her thoughts on #FrontotemporalDementia and explains its conditions in a @nationalpost article. https://t.co/hJpPVNK1bS	2023-03-27T22:30:00.000Z	OWN WITH LINK	LINK TO ARTICLE	12	5	1449	0	N
185	#SchulichMedDent's Dr. Rob Arntfield’s is revolutionizing #pointofcareultrasound with AI-powered lung ultrasound applications. Healthcare providers will be able to make decisions with greater speed, accuracy and objectivity. https://t.co/txHOkoKG4r	2023-03-27T19:50:40.000Z	OWN WITH LINK	LINK TO ARTICLE	19	2	1729	0	N
186	Five self-described Space nerds are looking to leave their mark on Canada’s Space industry. #SchulichMedDent's Sana Raisfirooz is one of the five students @WesternU who was offered an internship through the Zenith Canada Pathways Foundation. ☄️ https://t.co/mdpElMhrEB	2023-03-27T18:32:42.000Z	OWN WITH LINK	LINK TO ARTICLE	1	0	952	0	N
187	RT @westernuAlumni: #FactFriday: Founded in 1878, #WesternU was originally home to four faculties – Arts, Divinity, Law and Medicine. :…	2023-03-24T20:26:54.000Z	Retweet	IMAGE OF CAMPUS	15	4	1799	0	N
188	It started with a basement crafting session; two sisters making uplifting cards during the pandemic. Eventually it led #SchulichMedDent's @KenishaArora to create a non-profit organization and land a role with the #UnitedNations. https://t.co/fUSXDXlZzY https://t.co/fkNkOUJgh6	2023-03-24T12:30:03.000Z	OWN WITH LINK	IMAGE OF ARORA	16	6	4863	0	N
189	RT @WesternU: In recognition of Genocide Awareness Month and the International Day for the Elimination of Racial Discrimination, Western Hi…	2023-03-23T19:03:11.000Z	Retweet	IMAGE OF POSTER	9	4	3458	0	Y			Y
190	Imagine sitting down in your doctor’s office, putting on a headset and being transported to an examination room. Dr. Adam Sirek is now working on adding touch and feel to technology with the help of a #holoportation — a hologram’s 3D motion. https://t.co/I3ab7Ctc7g	2023-03-23T18:35:12.000Z	OWN WITH LINK	IMAGE OF CARTOON	4	1	883	0	N
191	Global data shows nearly 10 per cent of severe COVID-19 cases involve a secondary bacterial co-infection. A study led by #SchulichMedDent Mariya Goncheva, has found if you add a ‘superbug’ into the mix, the COVID-19 outcome could be even more deadly. https://t.co/iKMJOWLzx3 https://t.co/Tu48wRXD3W	2023-03-23T13:11:12.000Z	OWN WITH LNK	IMAGE OF RESEARCHERS	11	5	2887	0	N
192	Wishing the Medicine Class of 2023 all the best for Canadian Resident Matching Service @CaRMS_CA #MatchDay! #SchulichMedDent is proud of all you've accomplished these past four years at @WesternU! Resources can be found on @CFMSFEMC's website: https://t.co/HuahL1wNDa https://t.co/ZufS0IsMm7	2023-03-22T15:13:39.000Z	OWN WITH LINK	IMAGE OF WHITE COAT	31	7	5790	0	N
193	RT @westernuFHS: ⏰ Reminder: This Friday (March 24) is the abstract submission deadline for @ParkwoodInstRes Research Day (April 27). "Trau…	2023-03-22T12:48:03.000Z	Retweet	IMAGE OF POSTER	7	6	1464	0	N
194	Wishing a blessed month of Ramadan (Ramaḍān) to our Muslim community as the holy month of fasting begins. ☪️ Prayer spaces are available throughout London and on campus. To learn more, visit: https://t.co/pQ2JbxySPw https://t.co/cpcSOnfMre	2023-03-22T12:15:50.000Z	OWN WITH LINK	IMAGE OF SKYLINE	13	1	1252	1	Y					Y

## Sheet: Queens
Number	Tweet	Date	Own/RT/Link	Notes	Favorites	Retweets	Views	Replies	CC (Y/N)	If Y CC, Awareness of Equality? (Y/N)	If Y CC, Reflection on Power Dynamics? (Y/N)	If Y CC, Resistance to Oppression? (Y/N)	If Y CC, Action Towards Change? (Y/N)	If Y CC, Empowerment of Marginalized Populations? (Y/N)	If Y CC, Intersectional Analysis? (Y/N)
1	Machines &amp; connected minds. Director @SusanBoehnke explores the future of neurotechnology &amp; @Queensu’s new NeuroTech Micro-Credential Program in our ongoing researcher series: https://t.co/wOm6NRFFhH https://t.co/k4bCx5KxtH	2023-06-22T17:32:57.000Z	Own with link	Image of doctor	9	4	719	0	N
2	"It is a great honour to be recognized for the work I am able to do as a result of who I am and where I come from — I am proud to be and indigenous person and a Canadian... We have come a long way as a country and yet still have a long way to go." - Dr. Jody Wilson-Raybould. https://t.co/z3VZJ9rGdU	2023-06-22T14:29:00.000Z	Own with images	Image of Indigenous lady	55	12	3017	2	Y				Y	Y
3	RT @dmacdonaldrn: HUGE #Congratulations to all @QueensuSON &amp; @QueensuHQ #Graduates today! #SomeProud @KTerna @JPGalica @RogerPilon1 @Kibitk…	2023-06-22T13:57:47.000Z	Retweet	Image of grads	31	5	766	0	N
4	RT @janephilpott: Im so happy that the one &amp; only JWR, aka @Puglaas, was recognized today by @queensu with an honorary Doctor of Laws degre…	2023-06-22T00:24:20.000Z	Retweet	Image of grads	385	47	35K	29	N
5	Read more on the Indigenous artwork used in our healthcare education resource to visualize our path towards truth and reconciliation: https://t.co/dk92v3iLz6	2023-06-21T16:14:43.000Z	Own with link	Image of Indigenous work	8	3	878	1	Y					Y
6	On National Indigenous Peoples' Day, we honour the rich cultures, histories, and contributions of First Nations, Inuit, and Métis peoples. Learn more about local celebrations: https://t.co/B2g1x3Ynb0 https://t.co/C5NwfIXpAt	2023-06-21T16:14:21.000Z	Own with link	Images of Indigenous work	2	1	237	0	Y					Y
7	RT @QueensPrincipal: On #NationalIndigenousPeoplesDay, we recognize opportunities to honour the rich history and cultural diversity of Firs…	2023-06-21T13:52:22.000Z	Retweet	Image of text	17	10	1881	1	Y					Y
8	Congratulations, Radhika! https://t.co/hsCLvor9yE	2023-06-20T16:48:15.000Z	Own with images	Image of Radhika	7	2	1051	0	N
9	Celebrate National Indigenous Peoples Day in #ygk at City Park &amp; Market Square on June 21 with a free concert performance by Juno-award winning Digging Roots at 7 p.m. Click the link for details and tickets. #NIPD2023 https://t.co/XSKPmeDdK8 https://t.co/0cYCtwX4xm	2023-06-20T16:07:50.000Z	Own with link	Image of Indigenous artists	6	3	733	0	Y					Y
10	How do we make blood transfusions more like an F1 pit stop? Find out how Dr. @JeannieCallum is winning the race to prevent bleeding-related deaths in her #ResearchTalks: https://t.co/a73MneriwA https://t.co/tdb696hzkz	2023-06-19T16:35:20.000Z	Own with link	Image of blood	9	3	1213	0	N
11	"An important step forward in more inclusive education—and with that the greater recognition of the wisdom and teachings of Indigenous communities and scholars.” Learn about the transformative $1M donation to create our new #Indigenous Health chair: https://t.co/54yNFaaU7b	2023-06-19T13:17:03.000Z	Own with link	Image of Indigenous person	33	6	2469	0	Y				Y	Y
12	RT @rvanwylick: Dr Tatham and Donna Henderson are dedicated long-time supporters of @QueensUHealth through their work and philanthropy. Thi…	2023-06-18T11:55:22.000Z	Retweet	Image of Indigenous person	18	5	3042	2	Y				Y	Y
13	.@QueensuSON shows their colours marching in the @KingstonPride parade https://t.co/pMR24ywLUR	2023-06-17T19:21:39.000Z	Own with link	Image of pride flag	35	4	2215	0	Y					Y
14	Delirium, a form of acute brain failure, affects 80% of ICU patients, and includes poor memory, muscle weakness, and new or worsening mental health. Learn how we can do a better job at supporting ICU survivors in Dr. @jgordonboyd's #ResearchTalks: https://t.co/0RpMuKZ1Ty https://t.co/58jtnAeEYm	2023-06-16T17:40:36.000Z	Own with link	Image of doctor	28	10	2235	0	N
15	Ever heard of a blood vending machine? Dr. @JeannieCallum is re-engineering the delivery of blood to patients. Learn more in her #ResearchTalks: https://t.co/prOiERdKbD https://t.co/tDpFk4Oacf	2023-06-15T17:42:10.000Z	Own with link	iMAGE OF A DOCTOR	10	5	2553	0	N
16	Dr. Sarah Funnell (@docsfun) has been appointed Associate Dean, Indigenous Health and Chair, Indigenous Health, effective September 1 and will help guide @QueensuHealth in its actions to achieve reconciliation. Read more about her appointment: https://t.co/kzRYj4DLmr	2023-06-15T16:42:21.000Z	Own with link	Image of doctor	84	25	23K	7	Y				Y	Y
17	“The rates of PTSD are higher in ICU survivors than in combat veterans returning from active duty.” Dr. @jgordonboyd sheds light on post-ICU survivor syndrome in his #ResearchTalks: https://t.co/0RpMuKZ1Ty https://t.co/y2CezssU9M	2023-06-14T17:30:28.000Z	Own with link	Image of doctor	43	16	2681	0	N
18	Dr. @JeannieCallum reveals the life-saving potential of the "golden hour" in major bleeding incidents. In her #ResearchTalks, learn how her work has made blood transfusions faster, safer, and more effective, and saved countless lives: https://t.co/prOiERdKbD https://t.co/kaZoODmAJH	2023-06-14T15:14:28.000Z	Own with link	Image of doctor	8	1	488	0	N
19	RT @QueensuSON: Tomorrow at 6pm EST join Dr. Shelley Evan and @RNAO_Kingston for an informative discussion on providing safe and gender-aff…	2023-06-14T12:52:28.000Z	Retweet		4	2	695	0	Y				Y
20	RT @queensualumni: Online registration for @queensu Homecoming 2023 launches Jun. 20! Stay tuned, sign up, then come home to #queensu and…	2023-06-13T18:06:53.000Z	Retweet	Image of homecoming	9	5	3199	0	N
21	1 Delivering Blood Transfusions with Pit-Stop Precision 2 The Long Journey of ICU Survivorship An evening of groundbreaking health sciences research with stories from #QHS Cinq à Sept #ResearchTalks ➡️ https://t.co/P0ZBlZ0Zx8 Sponsored by @cityofkingston https://t.co/b9W0IQaVMu	2023-06-13T17:09:23.000Z	Own with images	Image of doctors	18	13	5921	0	N
22	RT @rvanwylick: Check out this amazing suite of cutting-edge courses. Big discounts for students too! https://t.co/11D6j4NM7j	2023-06-13T14:03:28.000Z	Retweet	Image of students	8	2	1099	2	N
23	RT @queensualumni: Weeneebayko-Queen’s historical partnership began in 1965 and is now shaping the groundbreaking Queen’s Weeneebayko Healt…	2023-06-12T15:43:57.000Z	Retweet	Image of students	12	6	1708	0	Y				Y	Y
24	RT @Dr_DTW: Can't be prouder of this team! Our latest paper in the @CmejEditor, on optimizing remote large group teaching, in an era of c…	2023-06-10T13:38:09.000Z	Retweet	Image of paper	14	3	1383	1	N
25	.@QueensU has announced a new Indigenous gathering space, inspired by traditional designs. This beautifully crafted space honours Indigenous cultures, fostering a sense of belonging &amp; promoting cultural exchange on campus: https://t.co/jCuS36dgIA #IndigenousHistoryMonth	2023-06-09T18:24:55.000Z	Own with link	Link to article	21	4	1393	0	Y					Y
26	Pregnant women face unique challenges from the wildfire smoke, including the risk of a premature birth, says Dr. Michael Fitzpatrick (@KHSCcos) to @CTVNews. In this report, he offers valuable insights on safety: https://t.co/jKIjy8CcQO	2023-06-09T16:45:30.000Z	Own with link	Link to article	3	1	414	0	N
27	"We hope to create a space in which people can be inspired to learn about the community, using the resources we provide as a place to begin and ask questions," says MD student Emma Monti on her work at QueerMed. Learn more: https://t.co/EiLktem40K #PrideMonth2023 https://t.co/jZXgNzSNY9	2023-06-08T15:19:37.000Z	Own with images	Image of students	14	3	1992	1	Y				Y	Y
28	RT @queensu: Great research can come to life with a great story. Congratulations to #QueensU grad researchers @hannahfhunter &amp; @madirob12 w…	2023-06-07T18:15:34.000Z	Retweet	Image of students	36	13	4380	3	N
29	A @QueensCRI double bill in @TheLancetOncol – @drbrookewilson is top author on a global study modelling treatment delivery for colon cancer + Bishal Gyawali (@oncology_bg) is senior author on an article approving &amp; funding cancer medicines multinationally: https://t.co/fg2vXxTbh4 https://t.co/u92Q2XKFD1	2023-06-07T17:12:53.000Z	Own with images	Image of research	8	2	982	0	N
30	"Collaborative, not individual efforts, are always more productive." One of many life lessons from retired professor, researcher &amp; @queensualumni @EAEisenhauer at spring convocation. Read her full remarks: https://t.co/JhdlswyhM7	2023-06-06T19:30:42.000Z	Own with link	Image of doctor	34	9	3847	0	N
31	"Having a culture of collaboration and community, where we are all looking out for and supporting one another, is very important to me in my work." - Dr. Heather Aldersey (@haldersey), @QueensSRT, Champion for Mental Health 2023: https://t.co/FhZTjef6ma https://t.co/JQOoNzFPwe	2023-06-06T18:00:33.000Z	Own with link	Image of doctor	15	0	762	0	N
32	"We are also changing the ways Canada sees itself and the way that Canada presents itself to the world." Read @natanobed's full convocation address on "Finding a shared path": https://t.co/U6CA2L23Nt #IndigenousHistoryMonth https://t.co/OesG7a176E	2023-06-05T17:05:31.000Z	Own with link	Image of person	23	9	5353	1	Y				Y
33	"I believe it is important for educators to recognize that students are whole people... who participate in their educational experiences with a diverse range of personal experiences." - Bren Melles, @QueensuPHS, Champion for Mental Health 2023: https://t.co/Ayo0AvDgTN https://t.co/o4vtDhiZvf	2023-06-05T15:31:00.000Z	Own with link	Image of female	12	1	848	0	n
34	RT @queensu: Throughout the year, the #queensu Yellow House works to support and celebrate 2SLGBTQ+ students through resources, advising, a…	2023-06-03T22:07:28.000Z	Retweet	iMAGE OF STUDENTS	32	11	5679	0	Y					Y
35	RT @queensu: Queen’s is wishing everyone a happy Pride Month. June is a time to celebrate and support all 2SLGBTQ+ students, faculty, staff…	2023-06-02T18:38:34.000Z	Retweet	Image of pride flag	47	24	4310	0	Y					Y
36	RT @queensu: June is National Indigenous History Month #NIHM2023, a month-long opportunity to acknowledge and learn about the contributions…	2023-06-02T18:38:19.000Z	Retweet	Image of text	42	16	5779	1	Y				Y	Y
37	RT @DrStephenArcher: It is with sadness I acknowledge the passing of Dr. Henry B. Dinsdale, a leader in Canadian Medicine @QueensUHealth.…	2023-06-02T15:41:02.000Z	Retweet	iMAGE OF DOCTORS	32	12	6483	1	N
38	During #PrideMonth2023, learn about the importance of nursing care for 2SLGBTQIA+ patients with this guide to providing competent &amp; compassionate care: https://t.co/IAuv1cKpSX @QueensuSON	2023-06-02T14:46:42.000Z	Own with link	Image of two ladies	7	1	539	0	Y				Y	Y
39	Drs. @FaithBrennan01 &amp; @e_v_a_Kaufmann have received 2023 Discovery Awards from @BantingResearch Foundation. The QHS researchers are honoured for their innovative, impactful work &amp; "commitment to improving human health": https://t.co/GXAIddoQXi @BantingResearch https://t.co/5uTdXQxRVk	2023-06-01T18:11:32.000Z	Own with images	Images of doctors	18	5	2416	0	N
40	Explore our researchers' motivations &amp; inspirations. In the new series, Why I’m a Health Scientist, get to know Dr. Janet Jull and her work with urban Indigenous, Inuit, First Nations and Métis communities: https://t.co/wYFBCUJ2UY #IndigenousHistoryMonth https://t.co/LVep6M05zp	2023-06-01T15:01:56.000Z	Own with images	Image of scientist	18	8	2733	0	Y	Y
41	RT @queensu: #QueensU ranks 3rd in the world and 1st in North America in the 2023 @timeshighered Impact Rankings for our university's c…	2023-06-01T13:09:32.000Z	Retweet	vIDEO	199	115	61.3K	45	N
42	This June, find out how QHS is recognizing and celebrating Pride Month &amp; National Indigenous History Month – from stories &amp; resources to local events: https://t.co/DYlucMeRIB #PrideMonth2023 #IndigenousHistoryMonth https://t.co/RclAHVH4nv	2023-05-31T17:16:47.000Z	Own with images	Image of pride flag and Indigenous flag	18	11	2935	3	Y					Y
43	"As an educator, I aim to cultivate an inclusive environment where each student feels valued, respected, and supported." - Alicia Papanicolaou, @QueensuSON, Champion for Mental Health 2023: https://t.co/VQHLAy2PIl https://t.co/iKTRYYvvvd	2023-05-31T14:38:53.000Z	Own with images	Image of Alicia	34	5	1269	0	N
44	RT @QueensuHQ: Congratulations @madirob12!! PhDHQ student Madison Roberston is a final five winner of the #SSHRCStorytellers challenge️ Y…	2023-05-30T15:20:57.000Z	Retweet	Image of stsudents	21	5	2270	1	N
45	RT @queensu: Arthur B. McDonald, Gray Chair in Particle Astrophysics, Emeritus and Nobel Laureate, Tony Noble, Scientific Director, McDonal…	2023-05-29T20:09:33.000Z	Retweet	Image of learning	32	9	7129	2	N
46	Join us in congratulating the Champions for Mental Health 2023. This student-led initiative recognizes the efforts of professors, TAs and staff that have advanced and supported learners' #mentalhealth. Learn more about this year's 10 QHS winners: https://t.co/tREiCtPVwz https://t.co/tpfJr3UBsA	2023-05-29T18:59:07.000Z	Own with link	Image of campus	11	1	1133	0	N
47	RT @janephilpott: What a beautiful day for convocation of &gt;100 new @queensu MDs ready for the frontlines. And a huge bonus to confer honora…	2023-05-27T11:58:51.000Z	Retweet	Image of convocation	113	8	6417	2	N
48	Live stream our first spring #convocation ceremony at 10 a.m. Watch our MD graduates cross the stage + hear from honorary degree recipients @EAEisenhauer &amp; @natanobed: https://t.co/s3zUEjyPzw https://t.co/SQO6hce1IE	2023-05-26T13:43:50.000Z	Own with images	Image of two recipients	65	1	615	0	N
49	Congrats to all QHS graduates of Spring #convocation, including MD graduates kicking things off today @queensu's 1st ceremony. As tomorrow's health practitioners &amp; researchers, we look forward to following your impact on our systems, facilities &amp; patients: https://t.co/Z46jtMEzic https://t.co/RYCIp1ilMG	2023-05-26T12:40:59.000Z	Own with images	Image of convocation	18	5	3419	0	N
50	Dean @JanePhilpott says Canada should explore international solutions for primary #healthcare in @CBCNews, citing the U.K.'s National Health System as a starting point. The model assigns #familydoctors based on residence, reducing costs &amp; improving access: https://t.co/p6cU4vKKQY	2023-05-25T17:05:14.000Z	Own with link	Image of doctors	13	2	713	0	Y				Y
51	RT @queensu: Congrats to #QueensU @CIHR_IRSC Team Grant recipients Karen Yeates, James Reynolds &amp; Lucie Lévesque! Their teams have been awa…	2023-05-25T15:48:03.000Z	Retweet	Image of recipients	38	9	4317	0	N
52	Learn about the QHS #research teams that have secured $3.75 million from @CIHR_IRSC to advance risk prevention of non-communicable diseases &amp; develop #mentalhealth care for infants: https://t.co/6LWrYh0ipM	2023-05-25T14:31:43.000Z	Own with link	Image of recipients	18	4	1143	0	N
53	Dr. John Muscedere (@muscedej) discusses the urgent need for investment in supporting healthy #aging and in finding solutions to address the challenges of an aging population: https://t.co/IDTwbWt6n3	2023-05-24T18:42:09.000Z	Own with link	Image of elderly	7	1	634	1	N
54	Congrats to all @queensu honorary degree recipients including those at Friday’s convocation: alumni &amp; retired QHS professor @EAEisenhauer &amp; @ITK_CanadaInuit’s president @natanobed	2023-05-24T16:59:13.000Z	Quote retweet		6	1	753	0	N
55	"Insights we gain here could help us understand how to improve technology for the benefit of society while limiting its potential for harm." Dr. @GunnarBlohm is leading the @queensu portion of the 'Connected Minds' project. Learn more: https://t.co/n65g5ID0Ia https://t.co/kZrlta7utQ	2023-05-24T14:49:14.000Z	Own with link	Image of doctor	15	4	2546	0	N
56	Congratulations to Bachelor of Health Sciences student Zahraa Abdul Hasan on receiving the Terry Fox Humanitarian Award! This award highlights Zahraa's commitment to giving back to her community, embodying #TerryFox's humanitarian spirit: https://t.co/V46bGvDHul https://t.co/z1mbpdtfDo	2023-05-23T15:26:23.000Z	Own with link	Image of students	29	3	1753	0	N
57	Vice-Dean of @QueensuSON Erna Snelgrove-Clarke (@KTerna) &amp; Dr. @HeidiCramm have received the @womensbrains Catalyst Award, recognizing their efforts in advancing women's #brainhealth and their contributions to the WBHI. https://t.co/l9rfu73kpv	2023-05-19T17:03:43.000Z	oWN WITH IMAGES	iMAGES OF RESAERCHERS	40	11	5905	4	Y	Y
58	Irsa Wiginton, post-doc @QueensCRI, is one of the researchers behind this innovative tool, and is being recognized for her work with a prestigious award from @MitacsCanada. Learn more: https://t.co/6AfW56Y5ns	2023-05-19T14:57:04.000Z	Own with link	Image of research	5	1	512	0	N
59	.@LaurieGedckeKer appointed Associate Director, Undergraduate Programs @QueensuSON: https://t.co/PP9yN9itgC	2023-05-19T12:35:13.000Z	Own with link	Link to article	41	5	3698	11	N
60	.@QueensCRI researchers helped develop a promising blood test that can accurately detect whether a patient's #breastcancer treatment is working within 1 month. Their work helped launch a company &amp; will help improve patient outcomes: https://t.co/hrG6FEdzLw https://t.co/x32iHJJ3X6	2023-05-18T17:14:50.000Z	Own with link	Image of research	12	5	922	0	N
61	Outbreak ready: Drs. Che Colpitts (@colpittsc) &amp; Maria P. Velez explore new #Covid19 antivirals and vaccination impact on reproductive health. Find out how our researchers are leading the charge in #pandemic preparation: https://t.co/E6Bv2P5Epi	2023-05-18T14:53:29.000Z	Own with link	Link to article	15	4	1254	0	N
62	Dr. @RogerPilon1 joins @cbcallinaday's Alan Neal to discuss our new Well Baby Care Clinic partnership, which will serve newborns in the #Kingston region without a primary healthcare provider: https://t.co/c1xKfeEbHb	2023-05-17T17:08:33.000Z	Own with link	Link to article	13	5	696	0	N
63	RT @QueensuSON: #NursePractitioners can be underutilized resources in addressing #opioidusedisorder. #Queensu PhD student @MarthaWhitfield…	2023-05-17T14:21:59.000Z	Retweet	Link to article	26	9	2032	0	N
64	Discover the inspiring work of Dr. @PremjiShahirose from @QueensuSON in Why I'm a Health Scientist, sharing her groundbreaking #research on pregnant persons' mental health &amp; her dream collaborator (the first nurse in Islamic history): https://t.co/rnZSNQ2wfT	2023-05-16T14:28:22.000Z	Own with link	Image of Dr. Premji	7	2	689	0	Y	Y
65	How can we reduce late-life #anxiety in older adults? Emotion Focused Mindfulness Therapy may be the answer. @PECStaceyHatch's research reveals lower rates of anxiety symptoms after an 8-week virtual group intervention. Learn more: https://t.co/8LnIBZP4FO https://t.co/cjF2pzbLyn	2023-05-15T18:46:22.000Z	Own with link	Link to research	4	3	803	0	N
66	A bold, new approach to Physical Therapy training. @QueensSRT's PT program will be the first in Canada to use a competency-based education model, allowing for customized student development &amp; assessment: https://t.co/1ndkfwjTS0	2023-05-15T16:16:43.000Z	OWN WITH LINK	IMAGE OF PATIENT AND HEALTHCARE WORKER	9	4	1406	0	N
67	RT @QueensuCPU: Yesterday’s @STEMygk was an amazing day! Thank you so much to our outstanding volunteers and everyone who turned up to watc…	2023-05-15T14:36:22.000Z	Retweet	IMAGE OF SHOW	31	8	3746	1	N
68	RT @queensualumni: At the recent Dr. Malcolm Peat Lectureship, speaker @MamanShujaa credits her mother for ensuring she got an education an…	2023-05-14T13:04:51.000Z	Retweet	LINK TO YOUTUBE VIDEO	2	1	1182	0	Y						Y
69	RT @QueensuSON: ICYMI: #nursepractitioner Dr. @RogerPilon1 spoke to @CBCOntMorning about the Partnership for Well Baby Care Clinic in #ygk…	2023-05-12T21:46:59.000Z	Retweet	IMAGE OF RN	16	9	1821	0	N
70	“Simulations aren’t just about acquiring knowledge. It can also focus on how to be in a certain situation, how to approach patients.” Discover how QHS researchers are revolutionizing nursing education with innovative simulations: https://t.co/UkfYbbBi6Y #NationalNursingWeek https://t.co/WLsThE20Il	2023-05-12T19:36:49.000Z	OWN WITH LINK	IMAGE OF POSTER	9	3	894	0	N
71	Nursing research at the Cinq à Sept #ResearchTalks – @profkatiegoldie’s emotional talk begs the question: what is a good death? Learn more about the importance of #palliativecare in Canada: https://t.co/7k5YDojW6X	2023-05-12T18:07:45.000Z	own with link	LINK TO YOUTUBE VIDEO	8	1	470	0	N
72	Happy #NationalNursingWeek! At Queen’s Health Sciences @QueensuSON, we are training the #nurses of tomorrow, who are dedicated to high-quality patient care. With cutting-edge simulation lab training, they’re ready to face any challenges that come their way. https://t.co/qJmdjtPxh0	2023-05-12T15:00:57.000Z	OWN WITH VIDEO	VIDEO OF NURSES	23	6	3770	0	N
73	Dr. @StevenCBrooks writes in @HealthyDebate about testing new strategies &amp; technologies that reduce luck's role in surviving cardiac arrest - from @CellAED's personal-use defibrillator to @FrontenacCounty's Neighbours Saving Neighbours program: https://t.co/9pSddmgGmg	2023-05-11T17:15:07.000Z	Own with images	IMAGE OF CPR	8	1	850	0	N
74	For #NationalNursingWeek, Dr. Erna Snelgrove-Clarke (@KTErna) writes in @OttawaCitizen about how involving nurses in solutions to Canada’s #healthcare challenges would be beneficial to the system &amp; the nursing profession: https://t.co/Xzi3F2j7t7	2023-05-11T15:17:21.000Z	Own with images	IMAGE OF HOSPITAL ROOM	25	9	2043	1	N
75	RT @QueensuSON: Today's the dayThe annual #Nursing &amp; #HealthQuality Graduate Student Research event is about to start. Together with @Quee…	2023-05-11T14:35:52.000Z	Retweet	IMAGE OF POSTER	19	10	1540	0	N
76	RT @elevindigenous: With our partners @weeneebayko @QueensUHealth &amp; @queensu, we are proud to support transformative change in healthcare e…	2023-05-10T23:20:36.000Z
77	"Knowledge ... is a gift that must be shared to make a difference in the lives of people." @QueensuSON researcher Dr. @PremjiShahirose explores her ambitions and inspirations in Why I’m a Health Scientist: https://t.co/rnZSNQ1Yql #NationalNursingWeek https://t.co/kqaiyEmXl1	2023-05-10T18:51:19.000Z	OWN WITH LINK	IMAGE OF NURSE	8	3	1523	0	N
78	Nursing research at the Cinq à Sept #ResearchTalks – Dr. Danielle Macdonald (@DMacdonaldrn) takes us on a journey through the experiences of global birthing care as it relates to midwifery, nursing, women and birthing people, and their families: https://t.co/FhZj4fDXwL	2023-05-10T18:22:36.000Z	OWN WITH LINK	LINK TO YOUTUBE VIDEO	4	1	592	0	N
79	“We know there is a critical need in our community we can fill, while also offering an important learning environment,” Dr. Roger Pilon @QueensuSON on a new initiative to help newborns w/out a primary care provider. Learn more: https://t.co/rMOengm45y #NationalNursingWeek https://t.co/9B6pvUvAkl	2023-05-10T17:23:28.000Z	OWN WITH LINK	IMAGE OF BABY	16	5	1231	0	N
80	This #NationalNursingWeek, we celebrate the new Queen's Chapter of @TheCBNA, which is building a community for black nursing students @queensu. Learn more about their important work: https://t.co/nPxl3SrwfX	2023-05-09T17:47:10.000Z	OWN WITH LINK	IMAGE OF BLACK NURSE	18	5	865	0	Y					Y
81	How an ER doctor's mental tricks can make you a better at everything you do - from parenting and athletics to taking exams. Learn more in Dr. @Adam_Szulewski's #ResearchTalks: https://t.co/pRjBHwmYl8 https://t.co/7cHBPE2dBK	2023-05-09T15:31:43.000Z	OWN WITH LINK	IMAGE OF PRESENTER	13	2	1885	0	N
82	RT @QueensuSON: "When we talk about #nursing staff shortages, we listen (or we should listen) to nurses. But where is the nursing voice whe…	2023-05-09T14:50:09.000Z	Retweet	IMAGE OF HOSPITAL ROOM	62	25	8886	3	N
83	The Partnership for Well Baby Care will serve #Kingston-area newborns (who are unattached to a family doctor) and offer exceptional educational experiences for QHS learners in nursing, family medicine &amp; pediatrics: https://t.co/rMOengmBV6 #NationalNursingWeek https://t.co/BA1fpDw1kZ	2023-05-09T14:39:32.000Z	OWN WITH LINK	IMAGE OF BABY	24	8	9592	0	N
84	QueerMed invites you to celebrate Pride at the SOM bldg atrium today from 1230 to 130pm. Join us for cake, pins, speakers &amp; more! https://t.co/8cgFp8o5Ha	2023-05-09T12:47:13.000Z	OWN	IMAGE OF POSTER	10	5	803	0	Y					Y
85	RT @QueensuSON: Happy #NationalNursingWeek! We're proud to be part of a profession dedicated to: Educating future healthcare providers Le…	2023-05-08T13:15:42.000Z	Retweet	IMAGE OF NURSES	53	20	7743	0	N
86	RT @QueensuSON: #NationalNursingWeek is fast approaching. Get a head start on your celebrations by registering for the @RNAO event "Our Nur…	2023-05-06T00:51:04.000Z	Retweet	IMAGE OF POSTER	10	10	3906	0	N
87	“We’re bringing together state-of-the-art evidence around what it means to be a PSP (Public Safety Personnel) family and to build out resources to deal with what goes with it," says @QueensSRT's Dr. @HeidiCramm on her work with PSPNET families. Learn more below:	2023-05-05T18:00:01.000Z	Quote retweet	IMAGE OF POSTER	8	2	943	0	N
88	You can watch Dr. Charlie Hindmarch (@DrHindmarch) extract strawberry DNA at #SRKingston2023 &amp; learn about how genetics are leading to new cures &amp; treatments in his #ResearchTalks "Reading the Book of Life": https://t.co/h57dCTtDQY	2023-05-05T17:00:02.000Z	Quote retweet	IMAGE OF RESEARCHER	10	5	1422	0	N
89	"When it comes to the number of genes that make our defense systems strong… the X chromosome is the winner!" says Dr. Madhuri Koti (@CanImmun). Learn how sex differences can help us develop better treatments in her #ResearchTalks: https://t.co/51ifxAAJMF https://t.co/iLmDEctspv	2023-05-05T15:24:26.000Z	OWN WITH LINK	IMAGE OF PRESENTER	18	4	2891	1	N
90	RT @queensu: #queensu recognizes National Day of Awareness of Missing and Murdered Indigenous Women, Girls, and Gender Diverse People #MMIW…	2023-05-05T13:56:47.000Z	Retweet	IMAGE OF RED DRESSES	44	22	5428	0	Y			Y
91	RT @QueensuSON: What a night! #QueensuSON was thrilled to attend the @RNFOO gala yesterday. Congratulations to all the hardworking students…	2023-05-05T12:31:26.000Z	Retweet	IMAGE OF NURSES	17	8	2371	0	N
92	Listen to a thought-provoking conversation on how #labels impact the way we see ourselves &amp; others. Host @iamcelinacc is joined by Meds student Ryan Truong &amp; accessibility researcher Mahadeo Sukhai in Ep6 of The Harbour podcast: https://t.co/gY2qWfaOG8 https://t.co/rAYjriTeiD	2023-05-04T20:00:01.000Z	OWN WITH LINK	IMAGE OF POSTER	9	2	2846	0	N
93	“(ER) teams that take just one minute to mentally simulate what’s coming through the door have a measurable improvement in their performance," says Dr. @Adam_Szulewski in his #ResearchTalks on the secrets to combating mental overload: https://t.co/pRjBHwmYl8 https://t.co/NmqbKRElMA	2023-05-04T19:02:13.000Z	OWN WITH LINK	IMAGE OF PRESENTER	7	4	2400	0	N
94	Understanding sex differences in our immune response to #cancer can help develop personalized treatments &amp; improve patient outcomes. Learn more in Dr. Madhuri Koti's (@CanImmun) #ResearchTalks: https://t.co/51ifxAAJMF https://t.co/WD9lI1kCzF	2023-05-04T17:57:25.000Z	OWN WITH LINK	IMAGE OF PRESENTER	12	1	1867	0	Y	Y
95	We are pleased to announce the appointment of Dr. Khaled Zaza as Interim Head of @queensoncology. An accomplished Radiation Oncologist, Dr. Zaza brings a wealth of frontline experience &amp; professional contributions to his new role: https://t.co/H1dYwVZgeS	2023-05-04T15:07:28.000Z	OWN WITH LINK	IMAGE OF DR. ZAZA	39	6	2873	0	N
96	1 Let's talk about sex differences in cancer 2 An ER doctor's secrets for peak performance An evening of groundbreaking health sciences research with stories from #QHS Cinq à Sept #ResearchTalks ➡️ https://t.co/9jgUreZgyH Sponsored by @SEAMOKingston https://t.co/JaWu6FGgn9	2023-05-03T17:01:19.000Z	OWN WITH LINK	IMAGE OF PRESENTERS	14	9	5691	0	Y	Y
97	Connected Minds will find our researchers exploring the benefits &amp; potential consequences of humanity's relationship with AI. Learn more about this partnership with @YorkUniversity, a project funded by $105M from the Canada First Research Excellence Fund: https://t.co/YfwbIQjSJj	2023-05-02T17:38:19.000Z	OWN WITH LINK	LINK TO ARTICLE	7	0	627	0	N
98	Spring is a beautiful time to explore the outdoors &amp; enjoy the warm weather, but our #seasonalallergies have other plans this year. @QueensuDOM's @DrAnneEllis says this is a result of trees over-pollinating as a compensation mechanism. Learn more: https://t.co/l2hL3nHwnJ	2023-05-02T15:19:27.000Z	OWN WITH LINK	IMAGE OF BEE	8	1	667	1	N
99	Don't miss The Harbour podcast episode on #labels &amp; #identity, and how they shape power dynamics &amp; our understanding of ourselves &amp; others: https://t.co/gY2qWfagQA https://t.co/Z18KbSikpK	2023-05-01T18:57:10.000Z	OWN WITH LINK	IMAGE OF POSTER	8	2	1511	0	Y		Y
100	It's #MentalHealthWeek at Queen's, and to support and celebrate our employees, we are offering a variety of in-person and virtual events to help raise awareness and remind ourselves of the importance of #mentalhealth. Learn more: https://t.co/HT7mqYHZWO	2023-05-01T17:05:12.000Z	OWN WITH LINK	IMAGE OF KINGSTON	10	4	896	0	N
101	Today we recognize all our physicians and the indelible mark they leave every day on the excellence in healthcare in the region. Thank you for everything you do to provide incredible care. #NationalPhysiciansDay2023 https://t.co/jkGnbJcYIm	2023-05-01T12:39:44.000Z	OWN WITH VIDEO	VIDEO OF HEALTHCARE WORKERS	22	5	1142	0	N
102	.@DrMichaelGreen1 joins @CBCOntarioToday to share how specific populations are affected by Ontario's #doctorshortage more than others: https://t.co/Wq57y9gfMX	2023-04-30T22:14:51.000Z	OWN WITH LINK	LINK TO ARTICLE	2	1	566	0	Y	Y
103	RT @MohamedGemae: Thank you to the @OMSAofficial team for the opportunity to present the Muslim Medical Association at Queen’s work this ye…	2023-04-30T16:30:37.000Z	Retweet	IMAGE OF ZOOM CALL	25	4	3942	0	Y					Y
104	Our researchers are tackling some of Canada's most pressing challenges. With $1.75M from #NFRF, 6 projects will "take risks &amp; maximize potential impact" led by QHS researchers such as @amerjohri, @PrameetSheth, @JPGalica &amp; Erna Snelgrove (@KTerna): https://t.co/533mIoT2Tb https://t.co/v0cvLY4S6g	2023-04-28T18:22:51.000Z	OWN WITH LINK	IMAGE OF POSTER	20	9	2521	0	N
105	"Cancer patients want treatments that will help them live longer &amp; better." Dr. Chris Booth joins @cbcallinaday's Alan Neal to discuss his movement to bring back common sense in #oncology and push for more patient-centered care: https://t.co/AI935YPaFi	2023-04-28T17:02:41.000Z	OWN WITH LINK	LINK TO ARTICLE	12	6	5104	0	N
106	We are honoured to be part of the Connected Minds research initiative. 7 #QHS researchers, including a core team of Drs. @cathfrymire &amp; @GunnarBlohm, will explore the way rapidly emerging #AI technologies are transforming our society. Learn more about our partnership:	2023-04-28T15:31:49.000Z	Quote retweet	IMAGE OF BRAINS	16	2	3986	0	N
107	"As a kid we’re told ‘we breath in oxygen &amp; breath out carbon dioxide’ but I wanted to know HOW." Explore Associate Professor @SarahADick's research in #cardiovascular health, &amp; her motivations &amp; inspirations in our new series, Why I’m a Health Scientist: https://t.co/WTflLAhD9G https://t.co/gROedjiGxP	2023-04-27T18:57:19.000Z	OWN WITH LINK	IMAGE OF PROFESSOR	7	4	792	0	N
108	.@queensualumni Dr. Shawna Johnston appointed Head of the Department of Obstetrics &amp; Gynaecology. She brings a decade of experience as Deputy Head, research experience in urogynaecology &amp; menopause, and educational leadership to her new role: https://t.co/5tAhHGBssc	2023-04-27T17:37:59.000Z	OWN WITH LINK	IMAGE OF DR. JOHNSTON	61	12	6155	1	N
109	Our desire to stand in solidarity with those who are impacted by the ongoing violence in Sudan remains absolute. This solidarity extends to those in our communities who have family &amp; loved ones directly affected by recent events. Read our full statement: https://t.co/73hDySU9R5 https://t.co/qEf2ZDEn20	2023-04-27T13:15:36.000Z	OWN WITH LINK	IMAGE OF QUEENS LOGO	6	4	932	0	Y			Y
110	RT @QueensuCPU: Happy #DNADay ! We might be 1 day late - but better late then never, right? In theme, if you you haven’t seen it, celebra…	2023-04-26T23:46:33.000Z	Retweet	IMAGE OF PRESENTER	10	3	920	0	N
111	Support an end to Missing and Murdered Indigenous Women, Girls #MMIWG &amp; #LGBTQ2S+ people at the #Indigenous art silent auction. Winners will be announced on May 4, 1230-130pm, SOM Bldg atrium: https://t.co/oqGJjzF3Ib https://t.co/VRZWn5gtRv	2023-04-26T17:20:51.000Z	OWN WITH LINK	IMAGE OF POSTER	15	13	1497	0	Y			Y		Y
112	RT @QueensuSON: Living with #diabetes in Liberia can place immense pressures on individuals &amp; their families, straining an already overburd…	2023-04-26T17:18:34.000Z	Retweet	IMAGE OF POSTER	6	5	1103	0	Y					Y	Y
113	RT @SEAMOKingston: On #AdministrativeProfessionalsDay2023, we want to thank all of the administrators who work tirelessly today and every d…	2023-04-26T14:53:06.000Z	Retweet	IMAGE OF POSTER	10	3	713	0	N
114	Psychedelic-assisted therapy to treat alcohol use disorder? We are launching a #clinicaltrial to assess the use of psilocybin to help those living with the disorder. Learn more about our collaboration with @KingstonHSC &amp; @clairvoyantrx: https://t.co/IEx4RjQpP5	2023-04-25T15:32:32.000Z	OWN WITH LINK	LINK TO ARTICLE	17	9	2980	0	N
115	With 20 new #MedSchool seats, the @LakeridgeHealth MD #FamilyMedicine Program is "responding to the doctor shortage crisis by investing in the people, and the training, who will provide the care we need," says Dean @JanePhilpott. Learn more about the program below!	2023-04-25T13:54:12.000Z	Quote retweet	N/A	14	3	1623	0	N
116	Expansion of @queensu's medical seats — including the new @LakeridgeHealth MD #FamilyMedicine Program starting this fall — will allow us to make "a difference for patients in communities, clinics, and hospitals,” says Dean @janephilpott: https://t.co/trOedk8SJt	2023-04-25T00:35:06.000Z	own with link	IMAGE OF SPEAKER	33	16	11.8K	0	N
117	"The essence of true cancer care is compassionate care." A global movement for equitable #cancertreatment is organizing @queensu this week, led by Drs. Christopher Booth &amp; @oncology_bg. Learn about their mission to improve cancer care &amp; patient outcomes: https://t.co/nUmsybWJDO	2023-04-24T19:54:10.000Z	OWN WITH LINK	LINK TO ARTICLE	21	13	3754	1	N
118	RT @LakeridgeHealth: Access to family doctors is at the core of a healthy population. Today’s announcement goes a long way to addressing th…	2023-04-24T19:21:41.000Z	Retweet	IMAGE OF SPEAKER	28	13	5424	2	N
119	RT @LakeridgeHealth: We welcome our government partners @SylviaJonesMPP @PBethlenfalvy @Todd_McC @JillDunlop1 @lornecoe and our Queen’s par…	2023-04-24T19:21:31.000Z	Retweet	IMAGE OF SPEAKER	29	12	3861	0	N
120	Explore our researchers' personalities, motivations &amp; inspirations. In the new series, Why I’m a Health Scientist, get to know Associate Professor @SarahADick &amp; her work to improve #cardiovascular health: https://t.co/196TvyCDWB #heartdisease https://t.co/XwgH4mUWPS	2023-04-24T15:44:17.000Z	OWN WITH LINK	IMAGE OF POSTER	7	2	867	0	N
121	Watch her #PhD research video on spousal separation: https://t.co/Na91FgTIM7	2023-04-24T14:36:30.000Z	OWN WITH LINK	LINK TO YOUTUBE VIDEO	1	0	201	0	N
122	Our students are helping Canadians understand &amp; improve the world around us. @QueensuHQ's Madison Robertson is amongst 25 finalists named in the @SSHRC_CRSH storytellers competition, showcasing the impact of #socialsciences &amp; #humanities: https://t.co/poOeaS0kTE	2023-04-24T14:35:49.000Z	OWN WITH LINK	LINK TO AERTICE	13	5	1093	2	N
123	Muslim staff, faculty &amp; grad students are invited for a Eid Celebration on Apr 26, 12-1pm in Theological Hall Rm 218. Email your RSVPs to rahmanm@queensu.ca https://t.co/gbla9Io40i	2023-04-21T14:39:03.000Z	Own with images	IMAGE OF POSTER	7	2	557	0	Y					Y
124	Queen's Health Sciences wishes a happy end to #Ramadan &amp; a #EidMubarak to everyone celebrating! https://t.co/TwX1RlZNNQ	2023-04-21T14:37:32.000Z	Own with images	IMAGE OF POSTER	13	1	940	0	Y					Y
125	“Our mission is to lift &amp; enable women to contribute to who they are.” Live from the annual Dr. Malcolm Peat lecture featuring visiting lecturer @mamanshujaa, with a strong message on taking action to solve problems in our community. https://t.co/tHh1zatFzp	2023-04-20T21:06:43.000Z	Own with images	IMAGE OF PRESENTERS	18	2	941	0	Y				Y	Y
126	Cancel culture, social accountability &amp; what constitutes an (un)acceptable act – all discussed in a vulnerable conversation with @iamcelinacc, Health Sciences student Ishana Maini &amp; @CPD_FHS_QueensU's Terry Soleas in Ep5 of The Harbour podcast: https://t.co/H19TeiG06F https://t.co/WXupcKedY2	2023-04-20T17:11:55.000Z	Own with images	IMAGE OF POSTER	11	2	1210	0	N
127	RT @QueensUGlobal: Today we are proud to share the Global Engagement Strategic Plan 2023-2028. We extend a warm thank you to those in the…	2023-04-20T16:02:49.000Z	Retweet	IMAGE OF POSTER	31	21	3362	0	N
128	Last call to register! The annual Dr. Malcolm Peat Lectureship, featuring @MamanShujaa on the impact of mainstreaming persons with disabilities, is on April 20 at 4pm. Attend in-person or virtually: https://t.co/SpMJHYyjzV https://t.co/KwUInZQRto	2023-04-19T16:22:59.000Z	OWN WITH LINK	IMAGE OF PRESENTER	5	3	748	0	Y	Y
129	QHS students have helped raise over $200,000 in support of #cancerresearch &amp; patients. Both @RelayforLife, co-chaired by @QueensuSON student Charlotte Pollard, and @QMedvsCancer raised over $100,000 in student-led events @queensu. Learn more: https://t.co/jVAn8TCHsS	2023-04-19T15:09:27.000Z	OWN WITH LINK	LINK TO ARTICLE	15	4	873	0	N
130	Our @queensualumni are health care leaders making a difference in their communities. Congratulations to the 22 Med School grads named to the @streetsoftrnto's Top Doctors list for 2023! We couldn't be prouder of your success &amp; daily impact: https://t.co/SQjGKUaGLt #QueensMeds https://t.co/h7zXpaIBRM	2023-04-18T19:25:03.000Z	OWN WITH LINK	IMAGE OF DOCTOR	10	3	2796	0	N
131	Who decides what is (un)acceptable? How should we respond to #CancelCulture? Ep5 of The Harbour podcast explores these complex questions. Tune in now: https://t.co/H19TeiFsh7 https://t.co/qH0VEUfdCU	2023-04-17T19:11:49.000Z	OWN WITH LINK	IMAGE WITH THE WORDS EDI, INDIGENEITY, AND ACCESSIBILITY	4	4	1855	0	Y	Y
132	We are improving our #pandemic response by equipping future public health leaders with the skills &amp; experience to tackle tomorrow's health threats through our MPH program's new Infection Prevention &amp; Control specialization: https://t.co/I0JuOh0cwi	2023-04-17T18:08:52.000Z	OWN WITH LINK	LINK TO ARTICL;E	2	0	305	0	N
133	How do we balance pandemic safety and socialization needs in long-term care homes? Learn about our ongoing research w/ @providence_care to assess how #Covid19 restrictions impacted residents' quality of life: https://t.co/l9dyKYoBNs https://t.co/CT0xxWaHQe	2023-04-17T18:08:52.000Z	OWN WITH LINK	IMAGE OF ELDERLY	7	6	1622	1	N
134	RT @CdnMedHallFame: Volunteer your career &amp; #inspire the next generation of health leadership! Host an interactive workshop or speak on our…	2023-04-16T14:20:59.000Z	Retweet	IMAGE OF POSTER	4	2	872	0	N
135	Dr. @VannerStephen's talks about the relationship between brain and gut health on @CBCOntMorning. His research aims to identify the underlying causes that trigger #gutdisorders symptoms &amp; improve treatment: https://t.co/lEXu1AJrM5	2023-04-14T18:29:03.000Z	OWN WITH LINK	IMAGE OF DOCTOR	12	7	1189	0	N
136	Art of Research Winner: Corneal Fingerprint #queensu researcher Cassie Brand captures the convergence point of #corneal nerves to better understand pain &amp; tear production in #DryEye disease | #QueensuResearch | https://t.co/ti0CZGyq39 https://t.co/7LBkHVKpE0	2023-04-14T17:08:29.000Z	OWN WITH LNINK	IMAGE OF ART	3	0	552	0	N
137	Queen's Health Sciences wishes all students the best of luck on upcoming exams &amp; final assignments, and a great end to the winter term!	2023-04-14T13:11:33.000Z	OWN	N/A	2	0	341	0	N
138	Introducing Dr. Chris Smith as the new head of the Department of Medicine (@queensuDOM) effective July 1, 2023: https://t.co/ymYQL5wfkI https://t.co/gDUd9e60O5	2023-04-13T17:49:25.000Z	OWN WITH LINK	IMAGE OF DR. SMITH	118	18	29.5K	13	N
139	Food security in our community. Join the discussion w/ Sarah Funnell (Director of Indigenous Health), @ColleenDavison (Assoc. Dean of Equity &amp; Social Accountability), @lspoonful's Ayla Fenton &amp; host @iamcelinacc on The Harbour podcast: https://t.co/tOKuOA8csX https://t.co/29ryrT22U1	2023-04-13T17:10:51.000Z	OWN WITH LINK	IMAGE OF POSTER	8	3	1960	0	Y	Y
140	Are you attending the International Congress on Academic Medicine in Quebec City? Register for the Queen's Health Sciences reception on April 16 at the Hilton Québec. Faculty, staff, students and alumni welcome: https://t.co/4nokposAJE https://t.co/U2joRtWyl9	2023-04-12T18:53:18.000Z	OWN WITH LINK	IMAGE OF QUEENS LOGO	6	1	2303	0	N
141	RT @s_laboss: Registration/Abstract submissions are open for the Queen's and McGill Universities 2023 Rehabilitation Research Colloquium - …	2023-04-11T19:02:54.000Z	Retweet	IMAGE OF POSTER	1	3	587	0	N
142	"As an oncologist, patients rely on us to convey the risks &amp; benefits of a treatment… I think we should consider time toxicity in these conversations." @QueensGlobalOnc Dr. Christopher Booth discusses the time patients spend undergoing cancer treatments: https://t.co/V13gHzStDl	2023-04-11T15:25:02.000Z	OWN WITH LINK	IMAGE OF DR. BOOTH	2	2	552	0	N
143	RT @queensu: Nearly 50 red dresses are installed across #queensu campus from April 10-15. The university is working with the creator of the…	2023-04-11T14:29:36.000Z	Retweet	IMAGE OF RED DRESSES	54	27	13.7K	0	N
144	RT @queensu: In the not-too-distant future, according to #queensu prof and @CDNCancerTrials senior investigator Annette Hay, the body’s own…	2023-04-10T19:45:43.000Z	RETWEET	LINK TO ARTICLE	34	8	6083	0	N
145	The Harbour podcast tackles food security issues in Ep4 - from rising food prices &amp; climate change, to Indigenous food sovereignty: https://t.co/tOKuOA8csX https://t.co/7Pp358mX1W	2023-04-10T17:10:14.000Z	OWN WITH LINK	LINK TO PODCAST	9	3	2635	0	Y	Y
146	#WorldHealthDay is a chance to celebrate the power of mutual collaboration in improving global health. Learn how @QueensGlobalOnc is partnering with institutions around the world to advance cancer care for all: https://t.co/efurCgOg84	2023-04-10T14:30:08.000Z	OWN WITH LINK	LINK TO ARTICLE	11	4	3533	0	N
147	Learn about the @QueensGlobalOnc researchers calling for a “common-sense revolution in oncology” to improve the quality of cancer care around the globe #WorldHealthDay: https://t.co/b0VADM3ykg	2023-04-09T17:00:11.000Z	OWN WITH LINK	LINK TO ARTICLE	5	0	1143	0	N
148	#WorldHealthDay is a time to reflect on how we can work together to create a more inclusive world. Our global partnership with @ugondar &amp; @MastercardFdn is having a major impact on the lives of persons with disabilities in Africa: https://t.co/9IVIOZcMMi	2023-04-08T16:00:14.000Z	OWN WITH LINK	LINK TO ARTICLE	6	1	1047	0	Y					Y
149	RT @ES_FHS_QueensU: Congratulations to the two Queen’s award winners of the CAME Certificate of Merit, Dr. Laura Milne and Dr. Anna Tomiak.…	2023-04-08T00:12:58.000Z	RETWEET	IMAGE OF FACULTY	28	8	4180	1	N
150	Queen’s Health Sciences is partnering with @_WACS_surgeons to improve surgical training. Learn about how this education program will increase the number of surgeons in 18 countries &amp; improve access to care for patients #WorldHealthDay: https://t.co/7rbhz2jpPj	2023-04-07T18:00:17.000Z	OWN WITH LINK	LINK TO ARTICLE	13	7	2765	2	Y					Y
151	“Health for all” is the theme for #WorldHealthDay and a core part of our vision. We're collaborating to improve education, care &amp; patient outcomes across the planet. Learn more about our international projects: https://t.co/Dnq04f2U6G https://t.co/XFs1nYyVw5	2023-04-07T16:00:41.000Z	OWN WITH LINK	LINK TO ARTICLE	5	0	624	0	N
152	Queen's Health Sciences wishes you a happy #Easter weekend! May this holiday be filled with joy &amp; peace for you and your loved ones. https://t.co/Vu8U0KHqwE	2023-04-07T14:00:46.000Z	OWN WITH IMAGE		3	1	463	0	N
153	Dr. Gabor Fichtinger is changing the way medical personnel training is done in west African countries. His work is developing the human infrastructure to enable digital medicine &amp; mobile health in lower-income countries. Learn more: https://t.co/xpk5jQt8ND #WorldHealthDay	2023-04-06T19:08:32.000Z	OWN WITH LINK	LINK TO ARTICLE	4	3	509	0	Y	Y
154	Dr. David Reed is part of a team that discovered a potential new treatment for #AutoimmuneDiseases like lupus and multiple sclerosis. The treatment uses a type of immune cell to suppress the immune system and reduce inflammation: https://t.co/9gEJ4w1txc https://t.co/IPLoExaObJ	2023-04-06T18:01:01.000Z	OWN WITH LINK	LINK TO ARTICLE	5	1	677	0	N
155	Dean of @QueensSRT Stephanie Nixon (@sanixto) and EDIIA student researcher Ben Carroll share their experiences and challenges on leading with empathy as health professionals &amp; leaders in Ep3 of The Harbour podcast: https://t.co/gbHnBA9I5k https://t.co/tkuOF4VFml	2023-04-06T17:12:26.000Z	OWN WITH LINK	LINK TO PODCAST	7	1	716	0	N
156	#WorldHealthDay is a reminder that we must strive for a just and equitable world for all, including people with disabilities. Learn more about the impact of the International Centre for the Advancement of Community Based Rehabilitation: https://t.co/8YaMUxF8TT @QueensSRT	2023-04-06T15:23:52.000Z	OWN WITH LINK	LINK TO ARTICLE	8	2	766	0	Y					Y
157	Tonight marks the beginning of #Passover. Queen's Health Sciences wishes everyone observing a happy Pesach! https://t.co/fq19MG8Mi5	2023-04-05T17:02:37.000Z	OWN		9	1	652	0	N
158	RT @STEMygk: How do your organs keep you alive? Have you ever used a CT-scanner? What are the different types of cells in the human bod…	2023-04-05T14:59:21.000Z	RETWEET	LINK TO EVENT	11	8	2142	0	N
159	"Fear of falling is an emerging factor that people didn't pay much attention to before," says @QueensSRT Dr. Mohammed Auais. His research with #NordicWalking and older adults aims to prevent falls &amp; disability, and increase physical activity &amp; mobility: https://t.co/Mhbf1DI7Yo	2023-04-04T15:02:48.000Z	OWN WITH LINK	LINK TO ARTICLE	4	3	904	0	N
160	Nominate an instructor, TA or staff member who has positively supported or impacted your mental health at Queen's. Each nomination will take just a few minutes of your time. Deadline is April 15: https://t.co/tREiCtPVwz https://t.co/PTdI1cOUxZ	2023-04-03T18:33:28.000Z	OWN WITH LINK	LINK TO APPLICATION	14	6	1509	0	N
161	Is empathy enough? And how does it tie into anti-oppression? The Harbour Ep3 follows Vice-Dean Stephanie Nixon (@sanixto) and @QueensuSON student Ben Carroll's journeys leading with empathy &amp; compassion in the health sciences: https://t.co/gbHnBA9I5k https://t.co/lj3XyUQSQC	2023-04-03T17:07:38.000Z	OWN WITH LINK	LINK TO PODCAST	15	8	4941	0	Y			Y
162	RT @StrategyCorp: On April 11 we are pleased to be hosting a solutions-focused webinar on the future of healthcare in Canada. Moderated…	2023-04-03T15:54:00.000Z	RETWEET	LINK TO EVENT	14	11	3300	0	N
163	What started as one thriving @AgingOasis program in Kingston w/ 50 older adults is now a network of 2,000 across 12 communities in Ontario &amp; Vancouver. In her #ResearchTalks, Dr. (@cathfrymire) shows how collaboration &amp; support can improve health outcomes: https://t.co/68sc55X2Mk https://t.co/rwbDx7e48B	2023-04-03T15:05:08.000Z	OWN WITH LINK	LINK TO VIDEO	17	5	916	0	N
164	RT @CPD_FHS_QueensU: Join Dr. Karen Schultz &amp; Dr. Stephanie Nixon on April 19 at the Humanity in Healthcare In-person workshop. Learn more…	2023-04-02T19:07:55.000Z	RETWEET	LINK TO EVENT	10	8	1981	0	N
165	RT @cityofkingston: Today on International Transgender Day of Visibility we celebrate transgender Kingstonians. You are valued members of t…	2023-03-31T18:57:10.000Z	RETWEET		18	13	4747	0	Y	Y
166	Queen's Health Sciences students Samriddhi Mishra &amp; Candice Martin discuss how Generation Z is holding us accountable for cultural transformation as The Harbour podcast covers generational gaps: https://t.co/06Mmnx4zvy https://t.co/qwPcNZwV7M	2023-03-31T15:04:23.000Z	OWN WITH LINK	LINK TO PODCAST	10	4	1822	0	N
167	"When you experience a sudden cardiac arrest, every second counts," and Dr. @StevenCBrooks is working on improving our chances. His Cinq à Sept #ResearchTalks explores new strategies and technologies that can save lives. Learn more: https://t.co/n7w5ZZIKqc https://t.co/v6jdTerrDV	2023-03-30T17:10:58.000Z	OWN WITH LINK	LINK TO VIDEO	10	6	2217	0	N
168	The Indigenous Health Standing Committee (IHSC) invites you to attend the reveal of the new Indigenous art installation at 'The Nest', SOM Bldg suite 402, on March 31, 12-130pm. https://t.co/eUe4FmWa7s	2023-03-30T14:35:29.000Z	OWN WITH IMAGE	IMAGE OF EVENT	7	2	650	0	N
169	RT @QueensuSON: There’s still time to register for tomorrow! Click the link below to attend in-person or virtually⬇️	2023-03-29T17:33:56.000Z	QUOTE RETWEET	LINK TO EVENT	7	5	1170	0	Y	Y
170	Did you know that loneliness can have the same impact on your health as smoking a pack a day? Dr. Catherine Donnelly (@Cathfrymire) shows how building social networks can help combat loneliness &amp; improve health outcomes in her #ResearchTalks: https://t.co/68sc55X2Mk https://t.co/YBLnbUMkeT	2023-03-29T17:12:02.000Z	OWN WITH LINK	LINK TO VIDEO	17	10	2738	0	N
171	Dr. @StevenCBrooks is on a mission to change our luck in surviving sudden cardiac arrest. Learn about the new digital tools &amp; programs in his Cinq à Sept #ResearchTalks: https://t.co/n7w5ZZIKqc https://t.co/ecl6FKFyga	2023-03-29T14:29:43.000Z	OWN WITH LINK	LINK TO VIDEO	12	5	23222	0	N
172	Kingston Health is running their annual Naloxone training, available for all QHS students on March 31st, 4pm, SOM Bldg Rm 132A. Registration closes March 29, 1130pm: https://t.co/h5mZQzPoOv https://t.co/BGIo4KcrJF	2023-03-28T17:06:03.000Z	OWN WITH LINK	LINK TO SIGN-UP	2	3	2357	0	N
173	Watch Dr. @StevenCBrooks Cinq à Sept #ResearchTalks 'Only the Lucky Survive Cardiac Arrest' and learn how he is increasing our chances of survival: https://t.co/n7w5ZZIKqc	2023-03-28T13:11:39.000Z	RETWEET	LINK TO ARTICLE	6	0	832	0	N
174	Dr. Catherine Donnelly (@cathfrymire) is making a big impact combating loneliness in older adults. Discover @AgingOasis in her #ResearchTalks. Learn how the program is building communities where people are supported &amp; connected: https://t.co/g0tjDS87bq https://t.co/X5N1z1i0ga	2023-03-27T18:39:31.000Z	OWN WITH LINK	LINK TO YOUTUBE	57	20	2538	0	N
175	The next generation of health scientists is pushing for change, from listening &amp; amplifying the voices of marginalized groups, to re-building the system to include &amp; embrace diversity. Explore their mission in Generational Gaps, Ep2 of The Harbour podcast: https://t.co/oDZAPnYE5Y https://t.co/WbKhm8kopO	2023-03-27T17:29:29.000Z	OWN WITH LINK	LINK TO PODCAST	11	7	1568	0	Y			Y	Y	Y
176	Did you know that 90% of people who experience cardiac arrest outside of a hospital do not survive? Dr. @StevenCBrooks is working to change that. Learn about new, life-saving tools &amp; programs in his #ResearchTalks: https://t.co/UnxejBgLku https://t.co/fiJMm2Re24	2023-03-27T15:58:27.000Z	OWN WITH LINK	LINK TO VIDEO	23	8	4540	0	N
177	1 Only the lucky survive cardiac arrest 2 Neighbours helping neighbours age well at home An evening of groundbreaking health sciences research with stories from #QHS Cinq à Sept #ResearchTalks ➡️ https://t.co/P0ZBlZ0Zx8 Sponsored by William J. Henderson Foundation https://t.co/f7iHgbXgUw	2023-03-27T14:30:10.000Z	OWN WITH LINK	LINK TO ARTICLE	36	14	6974	1	N
178	RT @QueensU_CNS: Dr. Sheena Josselyn is up next on our roster of outstanding speakers as part of our Neuroscience Seminar Series! Join us o…	2023-03-24T23:43:46.000Z	RETWEET	LINK TO EVENT	19	6	2637	1	N
179	RT @QueensuSON: March 30, #QueenNursing is hosting the panel: Truth &amp; Reconciliation: Moving the agenda forward at Queen's. Join @CINANurse…	2023-03-24T18:36:20.000Z	RETWEET	LINK TO EVENT	7	5	2387	0	Y				Y
180	Dr. Timonthy Hanna (@HannaRadOnc) shares his concerns on the backlog of patients who need care and the drop in screenings, and how it could mean fewer cancer diagnoses, delays in treatment, and more risks to patients' health: https://t.co/sWX11OIBDX	2023-03-24T17:03:06.000Z	OWN WITH LINK	LINK TO ARTICLE	0	0	394	0	N
181	The Muslim Medical Association @queensu invites you to their very first Iftar event in the SOM Bldg Atrium, March 27 @ 7pm. Celebrate the start of #Ramadan while breaking your fast, listening to Muslim speakers &amp; enjoying holy decorations https://t.co/zdPUxe3aIW	2023-03-23T18:06:23.000Z	OWN WITH LINK	LINK TO EVENT	21	7	3265	2	N
182	Dean @JanePhilpott, and Medical Student Suffia Malik join The Harbour podcast host @iamcelinacc to discuss recognized holidays in Canada, and how to support ones that are often overlooked: https://t.co/pHttfp6du9 https://t.co/kip5iCVzoT	2023-03-23T17:00:07.000Z	OWN WITH LINK	LINK TO PODCAST	11	6	1894	1	Y					Y
183	RT @FD_FHS_QueensU: DEADLINE EXTENSION! Abstracts for the @QueensUHealth Teaching &amp; Learning Celebration are now due March 28 at Noon. Sha…	2023-03-23T00:21:53.000Z	RETWEET	LINK TO EVENT	9	8	1441	0	N
184	Medical student Suffia Malik shares her experience with exam season falling during Ramadan &amp; Eid-al-Fitr in Episode 1 of The Harbour podcast. Hear her inspirational story: https://t.co/pHttfp5FEB	2023-03-22T18:44:30.000Z	OWN WITH LINK	LINK TO PODCAST	7	1	458	0	Y					Y
185	Tonight marks the start of the holy month of Ramadan for the Muslim community. Queen's Health Sciences wishes those observing &amp; celebrating a #RamadanKareem! https://t.co/tdwLKnOfqQ	2023-03-22T18:30:14.000Z	OWN		18	6	2052	2	N
186	New multi-faith &amp; meditation prayer space in the SOM Building, Room 011, is now available for all faculty, staff &amp; students! https://t.co/S1UQL6hzek	2023-03-22T17:06:00.000Z	OWN WITH IMAGE	IMAGE OF EVENT	23	14	6182	0	Y	Y
187	Hear the inspirational story of Brett Babcock, prospective rehabilitation specialist &amp; quadriplegic marathon racer, on his journey through recovering from a life-altering injury. Register virtually for the HHC talk, 5-6pm, here: https://t.co/OFG2W61H9B https://t.co/tDOAxqhmBi	2023-03-22T15:39:58.000Z	OWN WITH LINK	LINK TO ARTICLE	1	2	1051	0	N
188	QHS students – Surbhi Gupta, April Saleem, &amp; Martha Whitfield – will be presenting their research in the Three Minute Thesis Competition final, tonight from 5-6:30pm, Kinesiology Bldg, Rm 101. Come &amp; support our graduate students! https://t.co/D2zw0u9MuK	2023-03-22T14:05:31.000Z	OWN WITH LINK	LINK TO EVENT	3	2	448	0	N

## Sheet: Ottawa
Number	Tweet	Date	Own/RT/Link	Notes	Favorites	Retweets	Views	Replies	CC (Y/N)	If Y CC, Awareness of Equality? (Y/N)	If Y CC, Reflection on Power Dynamics? (Y/N)	If Y CC, Resistance to Oppression? (Y/N)	If Y CC, Action Towards Change? (Y/N)	If Y CC, Empowerment of Marginalized Populations? (Y/N)	If Y CC, Intersectional Analysis? (Y/N)
1	Une nouvelle étude publiée dans @FrontImmunol par @uOttawaScience @uOttawaMed @OttawaHospital @csa_asc révèle que le #VoyageSpatial induit des changements dans l'expression génétique des globules blancs, compromettant notre système immunitaire system https://t.co/ZNAO882241 https://t.co/b3hUZ4O3Or	2023-06-22T17:46:23.000Z	OWN WITH IMAGE	IMAGE OF ASTRONAUT	2	2	472	0	N
2	A new study in @FrontImmunol from @uOttawaScience @uOttawaMed @OttawaHospital and @csa_asc reveals that #SpaceTravel induces changes in gene expression within white blood cells, compromising our immune system‍ https://t.co/SZOn7OFunG https://t.co/TpFzZeTWnK	2023-06-22T17:46:18.000Z	OWN WITH IMAGE	IMAGE OF ASTRONAUT	5	2	723	0	N
3	Nous avons eu le plaisir de discuter avec le Dr Paul MacPherson, titulaire de la Chaire de recherche clinique en santé des hommes gais de @uOttawaMed, à propos de l'importance de la visibilité de la communauté #2ELGBTQIA+. ️‍️‍⚧️ Consultez l'entrevue ici ➡️ https://t.co/au7P0LwqKP https://t.co/JEDR3OLA0f	2023-06-22T11:14:17.000Z	OWN WITH IMAGE	IMAGE OF DR. MACPHERSON	4	1	601	0	Y	Y
4	As we celebrate #PrideMonth, we had the pleasure of speaking with Dr. Paul MacPherson, @uOttawaMed's Clinical Research Chair in Gay Men's Health, about the importance of #2SLGBTQIA+ visibility and his own research work. ️‍️‍⚧️ Check out the Q&amp;A here ➡️ https://t.co/alHKW1zrH6 https://t.co/CKgfMusEvK	2023-06-22T11:13:35.000Z	OWN WITH IMAGE	IMAGE OF DR. MACPHERSON	11	7	899	0	Y	Y
5	Le #SolsticeDÉté marque la #JournéeDesPeuplesAutochtones au Canada. En ce jour, nous reconnaissons les contributions inestimables des Premières Nations, Inuits et Métis alors que nous redoublons nos efforts pour rendre la médecine culturellement sûre pour tous. #MNHA2023 https://t.co/a49ligQm4Q	2023-06-21T12:59:22.000Z	OWN WITH IMAGE	IMAGE OF LA	2	2	306	0	y				Y	Y
6	The #SummerSolstice marks #IndigenousPeoplesDay in Canada. On this day, and every day, we recognize the invaluable contributions of First Nations, Inuit and Métis Peoples, as we redouble our efforts to make medicine inclusive, equitable, and culturally safe for all. #NIPD2023 https://t.co/a0mqc6u9oY	2023-06-21T12:57:34.000Z	OWN WITH IMAGE	IMAGE OF LANDSCAPE	5	4	441	0	y				Y	Y
7	Chapeau bas aux incroyables diplômés de la faculté de médecine ! Votre connaissance et votre persévérance continue façonneront l'avenir des soins de santé Félicitations #Classe2023 ! https://t.co/DyY5lpvEPh https://t.co/2ohq66GOYJ	2023-06-20T19:00:01.000Z	OWN WITH IMAGE	IMAGE OF GRADS	1	0	443	0	N
8	Hats off to the incredible graduates of the Faculty of Medicine! Your knowledge and continued perseverance will shape the future of healthcare Congratulations #Classof2023 ! https://t.co/B0dEfxJpYq https://t.co/usH7AT4bTO	2023-06-20T19:00:00.000Z	OWN WITH IMAGE	IMAGE OF GRADS	16	4	1728	0	N
9	RT @HeartInstitute: Merci à @uOttawaResearch et @MonaFortier pour cette célébration qui souligne la subvention de 109 M$ du Fonds d’excelle…	2023-06-14T19:38:00.000Z	RETWEET	IMAGE OF DOCTORS	27	11	2375	0	N
10	RT @HeartInstitute: Thanks @uOttawaResearch and @MonaFortier for this celebration in recognition of the Brain-Heart Interconnectome (BHI) $…	2023-06-14T19:37:55.000Z	RETWEET	IMAGE OF DOCTORS	48	23	3929	1	N
11	Les dessins animés dans les publicités alimentaires incitent-ils les enfants à consommer des produits malsains ? Découvrez la recherche de la Dre Monique Potvin Kent de @uOttawaMed sur le marketing alimentaire. *L’article est seulement disponible en anglais.	2023-06-14T14:17:03.000Z	QUOTE RETWEET		2	0	457	0	N
12	Do cartoons in food ads sway kids toward unhealthy items? Check out @uOttawaMed's Dr. Monique Potvin Kent’s latest research on food marketing :	2023-06-14T14:16:42.000Z	QUOTE RETWEET		1	0	449	0	N
13	The MD/PhD program fosters the next generation of physician-scientists, bridging research and medical practices. The bench-to-bedside nature of the program also allows learners to develop a more holistic understanding of how to treat patients. https://t.co/TzR878NoR8 https://t.co/g2XsNRL7d5	2023-06-13T18:25:54.000Z	OWN WITH LINK	IMAGE OF RESEARCHER	16	4	1569	0	N
14	Le programme MD/PhD stimule la prochaine génération de médecins en faisant le pont entre la recherche et les pratiques médicales. Ce programme va du laboratoire au chevet du patient et permet le développement de la façon de traiter les patients. https://t.co/lTfQEAXLYg https://t.co/4kXYZk66x4	2023-06-13T18:25:43.000Z	OWN WITH LINK	IMAGE OF RESEARCHER	4	2	787	0	N
15	Le Centre de données de recherche Ottawa-Outaouais de @uOttawa et @UQO donne accès à des #Données de précision. Le @APEAL_Lab du Dr Ian Colman a bénéficié du CDRO avec une étude majeure sur la #ContagionDuSuicide chez les jeunes. Lisez plus ➡️ https://t.co/1i6iTQ4F2B https://t.co/NkFnDlhfWW	2023-06-12T13:46:57.000Z	OWN WITH LINK	IMAGE OF LIBRARY	2	1	701	0	N
16	Through @uOttawa's partnership with @UQO, the Ottawa-Outaouais Research Data Centre provides researchers access to precision #Data. Dr. Ian Colman’s @APEAL_Lab is among those who have benefited with a major study on youth #SuicideContagion. Read more ➡️ https://t.co/gOB0XDCX2L https://t.co/WGQ2juduKw	2023-06-12T13:42:08.000Z	OWN WITH LINK	IMAGE OF LIBRARY	2	1	701	0	N
17	Today is the day we celebrate the Faculty of Medicine graduating class! Watch the live broadcast of the convocation ceremony at 2:30 pm and watch their incredible journey unfold ✨ https://t.co/75NmLkM4q8 https://t.co/TOO8oAVcdE	2023-06-11T14:00:01.000Z	OWN WITH LINK	IMAGE OF GRADS	24	3	2890	1	N
18	C'est aujourd'hui que nous célébrons la promotion de diplômés de la Faculté de médecine ! Regardez la diffusion en direct de la cérémonie de la collation des grades à 14h30 et assistez au déroulement de leur incroyable parcours ✨ https://t.co/75NmLkM4q8 https://t.co/twW7ns7obo	2023-06-11T14:00:00.000Z	OWN WITH LINK	IMAGE OF GRADS	5	0	761	0	N
19	Troublée par les images de destruction dans sa région natale Val-d’Or, Carlie Boisvert, diplômée du programme MD 2023, est récemment devenue pompier volontaire pour aider à combattre les feux de forêt. ⛑️ Merci Carlie pour ton service Lire https://t.co/J26hYKZdaj https://t.co/WsJdPZBKAU	2023-06-09T14:30:35.000Z	OWN WITH LINK	IMAGE OF VOLUNTEER FIREFIGHTER	6	0	964	1	N
20	Un grand #Bravo au Dr Faizan Khan qui a remporté la prestigieuse #Médaille d'or du gouverneur général! Le Dr Khan était un excellent étudiant qui a obtenu son doctorat en #Épidémiologie de @uOttawaMed l'an dernier. Lisez plus sur cette réalisation https://t.co/itQalSfTw3 https://t.co/yknDJ8158l	2023-06-09T14:23:07.000Z	OWN WITH IMAGE	IMAGE OF GRADS	20	2	1521	1	N
21	A big #Shoutout to Dr. Faizan Khan on winning the prestigious Governor General's #GoldMedal! Dr. Khan was a standout graduate student in #Epidemiology who earned his PhD from @uOttawaMed last year. Read more on this impressive accomplishment https://t.co/51Pxlroqx9 https://t.co/eXPT8EMW8V	2023-06-09T14:22:23.000Z	OWN WITH IMAGE	IMAGE OF GRADS	71	7	4653	2	N
22	Meet @uottawa MD-PhD graduate @melissaphuong. The daughter of Vietnamese war refugees, she credits her parents for modelling resiliency, a strong work ethic, and empathy ✨ Read more about her journey https://t.co/cKk8RE1I2Z https://t.co/9fWqwYZ7ds	2023-06-08T18:52:12.000Z	OWN WITH LINK	IMAGE OF MD-PHD	24	8	4202	0	Y	Y
23	Rencontrez @melissaphuong, diplômée du programme MD-PhD de l'@uottawa. Fille de réfugiés de guerre vietnamiens, elle attribue à ses parents le modèle de résilience, une forte éthique de travail et de l'empathie. ✨ En savoir plus sur son parcours https://t.co/E18Di9pLcx https://t.co/xAb54GW6Ei	2023-06-08T18:49:53.000Z	OWN WITH LINK	IMAGE OF MD-PHD	4	1	1785	0	Y	Y
24	Check out our recent interview with Dr. Singh, where he discussed some of the challenges and barriers faced by women suffering from Endometriosis, and how you can help: https://t.co/JmWge4QNiU	2023-06-08T13:53:45.000Z	QUOTE RETWEET	IMAGE OF UTERUS	1	0	465	0	N
25	#Endometriosis affects 1 in 10 people in Canada. Learn about the new fund established to help combat the disease and #BreakTheStigma of #Endometriosis. Interview with @DrSonySinghMD: https://t.co/A9OxSbBS1D Give today: https://t.co/qyL2nmlG6q #EndometriosisAwarenessMonth https://t.co/RNqnrBZnuQ	2023-03-09T15:30:00.000Z
26	Congratulations to @DrSonySinghMD who has been recognized as one of the top 100 OB/GYN social media influencers, according to a new study published in Archives of Gynecology and Obstetrics! https://t.co/fcIXdIp0TI https://t.co/hGdSrwOJ07	2023-06-08T13:53:30.000Z	OWN WITH LINK	IAMGE OF DR. SINGH	3	1	786	1	N
27	Consultez notre récent entretien avec le Dr Singh, dans lequel il aborde certains des défis et obstacles rencontrés par les femmes souffrant d'endométriose, et la façon dont vous pouvez les aider : https://t.co/GZqmvRyeeQ	2023-06-08T13:52:22.000Z	QUOTE RETWEET	IMAGE OF UTERUS	0	0	288	0	N
28	C'est le #MoisDelEndométriose, cette #Maladie qui touche 1 personne sur 10 au Canada! Apprenez-en plus sur le nouveau fonds visant à briser la stigmatisation autour de l' #Endométriose. Entrevue avec @DrSonySinghMD : https://t.co/A9OxSbBkc5 Donnez : https://t.co/i03z6d3tk8 https://t.co/WABCnMgtrj	2023-03-09T16:03:45.000Z
29	Félicitations au @DrSonySinghMD qui a été reconnu comme l'un des 100 meilleurs influenceurs de médias sociaux OB/GYN, selon une nouvelle étude publiée dans Archives of Gynecology and Obstetrics ! https://t.co/fcIXdIp0TI https://t.co/OYmbC4vyO0	2023-06-08T13:52:07.000Z	OWN WITH LINK	IMAGE OF DR. SINGH	2	0	476	1	N
30	Congratulations to @DrSonySinghMD who has been recognized as one of the top 100 OB/GYN social media influencers, according to a new study published in Archives of Gynecology and Obstetrics! https://t.co/fcIXdIp0TI https://t.co/wkebt2HaFn	2023-06-08T13:48:21.000Z	OWN WITH LINK	IMAGE OF DR. SINGH	14	1	1230	0	N
31	Il n'existe aucun médicament pour ralentir la progression de la #MaladieDeHuntington. Une nouvelle #Recherche menée par le laboratoire du Dr Stephen Ferguson à @uOttawaMed pourrait ouvrir la voie à des cibles médicamenteuses et approches thérapeutiques https://t.co/fCrc586bTP https://t.co/lXbzZdOwWp	2023-06-07T13:09:33.000Z	OWN WITH LINK	IMAGE OF BRAIN SCANS	10	8	2641	1	N
32	#HuntingtonsDisease is a devastating, inherited #Brain disorder. There are no drugs to slow the progression of this #RareDisease. New #Research led by Dr. Stephen Ferguson's lab @uOttawaMed could help pave the way for #DrugTargets &amp; treatment approaches https://t.co/6R3OpN9E7I https://t.co/T8EutQF86K	2023-06-07T13:08:16.000Z	OWN WITH LINK	IMAGE OF BRAIN SCNAS	13	10	5559	1	N
33	RT @uOttawaMedia: Inquiet(e) par le smog des incendies de forêt? Vous cherchez des avis d'experts sur son impact sur la santé de la po…	2023-06-06T15:18:06.000Z	RETWEET	IMAGE OF SMOG	1	4	531	0	N
34	RT @uOttawaMedia: Worried about Smog from forest fires? Seeking expert insights on its impact on population health? ️‍⚕️ Look no fur…	2023-06-06T15:17:51.000Z	RETWEET	IMAGE OF SMOG	4	4	1096	0	N
35	La #Fierté est en pleine floraison à la Faculté de médecine ✨ D'autres activités sont prévues pour célébrer le Mois de la fierté. ️‍️‍⚧️ Visitez notre site web pour des mises à jour sur les prochaines events ️ https://t.co/NoNIsBPvPu	2023-06-02T18:10:53.000Z	OWN WITH IMAGES	IMAGES OF PRIDE	6	0	417	0	Y	Y
36	#Pride is in full bloom at the Faculty of Medicine ✨ There's more in store to celebrate #PrideMonth ️‍️‍⚧️ Visit our website for updates on upcoming events️ https://t.co/BfrMXb3M9g	2023-06-02T18:10:40.000Z	OWN WITH IMAGES	IMAGE OF PRIDE	15	6	1565	0	Y	Y
37	RT @uOttawaIGHOMed: Calling all learners who are participating at a summer institute or conference!! Are you interested in learning effect…	2023-06-02T15:41:03.000Z	RETWEET	POLL	0	1	313	0	N
38	RT @uOttawaIGHOMed: Appel à tous les apprenant.e.s qui participent à un atelier d’été ou à une conférence!! Êtes-vous intéressé.e à appren…	2023-06-02T15:40:59.000Z	RETWEET	POLL	0	1	271	0	N
39	Ce n’est pas par hasard que @uOttawa reçoit la plus importante subvention de ses 175 ans d'histoire pour mener une initiative de #RechercheMédicale unique en son genre - l’Interconnectome Cœur-Cerveau. C'est le fruit d'une détermination! Lisez plus https://t.co/bXADImRg3j https://t.co/jm635XPfF7	2023-06-02T13:05:43.000Z	OWN WITH LINK	IMAGE OF BRAIN AND HEART	8	5	1749	0	N
40	It’s not by luck that @uOttawa is receiving the largest grant in its 175-year history to lead a first-of-its-kind #MedicalResearch initiative - the #BrainHeart Interconnectome. Chalk it up to vision, determination, and world-class talent! Read more https://t.co/ZHByDE9qhr https://t.co/Gn6GCSrESk	2023-06-02T13:03:25.000Z	OWN WITH LINK	IMAGE OF BRAIN AND HEART	47	17	3098	1	N
41	RT @uOttawaResearch: Unlocking insights through high-precision data: Discover how this @uOttawa core facility is advancing health and wel…	2023-06-01T18:07:11.000Z	RETWEET	IMAGE OF KEY	5	5	710	0	N
42	RT @uOttawaResearch: Les données ultra-précises au service de la découverte : apprenez comment cette plateforme technologique de pointe f…	2023-06-01T18:06:49.000Z	RETWEET	IMAGE OF KEY	2	3	527	0	N
43	During National #IndigenousHistoryMonth, join us in commemorating the rich cultures and histories of the First Nations, Inuit and Métis Peoples. #NIHM We invite everyone in our community to participate in special activities organised by @uOttawaMed ➡️https://t.co/Fq13SiM8Mf https://t.co/DHnMdJg6a7	2023-06-01T12:30:00.000Z	OWN WITHL INK	IMAGE OF INDIGENOUS TEXT	8	4	1068	0	Y					Y
44	Pendant le #MoisNationalDeLHistoireAutochtone, commémorons les riches cultures et l'histoire des Premières Nations, des Inuits et des Métis. #MNHA Nous invitons tous à participer aux activités spéciales organisées par @uOttawaMed ➡️https://t.co/EvnYgaPRaU https://t.co/85rRBPmYz6	2023-06-01T12:30:00.000Z	OWN WITH LINK	IMAGE OF INDIGENOUS TEXT	3	5	772	0	Y					Y
45	Success is just around the corner! Join us on June 11, 2:30 PM at @uottawa's 2023 #Convocation at Shaw Centre to celebrate graduating students from the Faculty of Medicine &amp;nbsp; For event details and guest ticket info https://t.co/zKxpqcBUx5 https://t.co/Le3hNElYx8	2023-05-31T20:55:27.000Z	OWN WITH LINK	IMAGE OF GRADS	3	1	555	0	N
46	Le succès est au bout du chemin ! Rejoignez-nous le 11 juin à 14 h 30 à la #Convocation 2023 d'@uottawa au Centre Shaw pour célébrer nos étudiants diplômés de la Faculté de médecine Pour plus de détails sur l'événement et les billets des invités https://t.co/BC6TVVfEmP https://t.co/Tij2pxt4sR	2023-05-31T20:55:01.000Z	OWN WITH LINK	IMAGE OF GRADS	0	1	432	0	N
47	#uOttawa abonde en innovations! Les préparatifs sont en cours pour la création du nouveau Centre d’innovation en éducation médicale (CiEM) destiné à consolider la place de @uOttawaMed en tant que chef de file mondial en #ÉducationMédicale. ➡️ https://t.co/P49DwdI7MV https://t.co/5ox9g1rIeS	2023-05-31T13:48:46.000Z	OWN WITH IMAGE	IMAGE OF A DOCTOR	12	5	2284	0	N
48	Innovation abounds at #uOttawa! Plans are underway for the new Centre for Innovation in Medical Education (CiMED), poised to cement @uOttawaMed as a world leader in #MedicalEducation. Discover all you need to know about this vision come to life ➡️ https://t.co/SUoVm16vo2 https://t.co/fMLe5upHQw	2023-05-31T13:47:13.000Z	OWN WITH LINK	IMAGE OF A DOCTOR	32	13	4897	4	N
49	Le #MoisDeLaFierté est à nos portes ! Rejoignez-nous le 1er juin au Roger Guindon Hall pour hisser le drapeau de la #Fierté afin de célébrer la vibrante communauté #LGBTQ+ ️‍⚧️️‍ et régalez-vous de cupcakes arc-en-ciel à l'Atrium de 12h à 13h, offerts par @uottawaEDI https://t.co/956xJX7oJE	2023-05-30T14:07:47.000Z	OWN WITH IMAGE	IMGAE OF PRIDE FLAG	3	0	389	0	Y					Y
50	#PrideMonth is just around the corner! Join us on June 1st at Roger Guindon Hall as we raise the #PrideFlag to celebrate the vibrant #LGBTQ+ community ️‍⚧️️‍ and indulge in rainbow cupcakes at the Atrium from 12:00 p.m. to 1:00 p.m., courtesy of @uottawaEDI https://t.co/yoAKYnseLm	2023-05-30T14:07:35.000Z	OWN WITH IMAGE	IMAGE OF PRIDE FLAG	2	2	496	0	Y					Y
51	À uOttawa, nous avons pour objectif d’accroître notre avantage concurrentiel dans la #RechercheMédicale! Le Centre de recherche médicale de pointe (CRMP) offrira un éventail de ressources novatrices à nos #Chercheurs et éducateurs de classe mondiale. https://t.co/uHhWSdxGUw https://t.co/0c5JDgpR6f	2023-05-29T13:09:21.000Z	OWN WITH IMAGE	IMGAE OF CAMPUS	11	4	2645	0	N
52	At uOttawa, we have a bold vision to enhance our competitive edge in #MedicalInnovation! From state-of-the-art #MedicalLaboratories to core facilities &amp; beyond, the Advanced Medical Research Centre (AMRC) will provide an array of innovative resources! https://t.co/fxGWSlIkrS https://t.co/Axr6aaUd4k	2023-05-29T13:06:38.000Z	OWN WITH IMAGE	IMAGE OF CAMPUS	32	12	5684	3	N
53	Joignez-vous au Dr Hawre Jalal @HawreJalal15 de l'uOttawaMed au webinaire de @harvardmed où il partagera ses idées sur l'arc historique des #MortsParOverdose aux États-Unis . Pour s'inscrire : https://t.co/sL8DYzuFuC https://t.co/AZQYUDIWVR	2023-05-26T19:03:30.000Z	OWN WITH LINK	IMAGE OF RESEARCH	5	2	644	0	N
54	Join uOttawaMed’s Dr. Hawre Jalal @HawreJalal15 for this @harvardmed webinar as he shares insights about the historical arc of U.S. #OverdoseDeaths To register: https://t.co/sL8DYzuFuC https://t.co/Yte3NEGqSU	2023-05-26T19:03:09.000Z	OWN WITH LINK	IMAGE OF RESEARCH	3	3	777	0	N
55	RT @clsa_elcv: #GetEyeWise with @CanadianOpto this #VisionHealthMonth. This CLSA publication out of @uOttawa, led by @EllenFreemanLa1, in…	2023-05-24T15:02:26.000Z	RETWEET	IMAGE OF EYE DOCTOR	4	7	906	0	N
56	️ La #saisondestiques est arrivée plus tôt que d'habitude! Consultez @CBCRadio et @CBCNews pour obtenir les conseils de la Dre Manisha Kulkarni sur la façon de se #protégerdestiques cet #été https://t.co/9lvLzjSrvU https://t.co/PEskQMFytO https://t.co/kDtmh5SB5X	2023-05-24T14:22:42.000Z	OWN WITH LINK	IMAGE OF DOCTORS	0	1	307	0	N
57	️ #TickSeason is here, and it's earlier than usual! Listen @CBCRadio and read @CBCNews to discover Dr. Manisha Kulkarni's tips on #StayingSafe from ticks this #Summer https://t.co/9lvLzjSrvU https://t.co/PEskQMFytO https://t.co/DFj2mElUNl	2023-05-24T14:21:03.000Z	OWN WITH LINK	IMAGE OF DOCTORS	4	2	407	0	N
58	Félicitations à Dr Michael Quon qui a reçu le Prix du leadership en formation médicale pour les médecins en début de carrière 2023 du @College_royal dans la catégorie Politiques et systèmes de santé #HealthcareLeadership #RoyalCollegeAward https://t.co/zB8DRs0wbZ https://t.co/7LeYfLnCJe	2023-05-23T17:38:02.000Z	OWN WITH LINK	IMAGE OF DOCTORS	2	0	481	0	N
59	Congratulations to Dr. Michael Quon who received the prestigious 2023 @Royal_College Award for Early Career Leadership in Health Policy/Health Systems #HealthcareLeadership #RoyalCollegeAward https://t.co/VnBu4VCQ7V https://t.co/Kv8JHsJfgD	2023-05-23T17:38:00.000Z	OWN WITH LINK	IMAGE OF DOCTORS	14	5	2620	2	N
60	RT @UofODFM: Family doctors are the backbone of the health care system and leaders in primary care, helping communities remain healthy. Jo…	2023-05-19T16:02:34.000Z	RETWEET		9	7	1187	0	N
61	RT @UofODFM: Rendons hommage aux médecins de famille à l’occasion de la #JournéeMondialedesMédecinsdeFamille le 19 mai ! Les médecins de fa…	2023-05-19T16:02:30.000Z	RETWEET		2	2	440	0	N
62	RT @uOttawaIGHOMed: Don't miss out! Join us this Thursday for an exciting webinar with @cfpcceo Dr. Lawrence C. Loh. Gain insights on pa…	2023-05-17T19:24:58.000Z	RETWEET	IMAGE OF RESEARCH	3	3	689	0	N
63	RT @uOttawaIGHOMed: Ne manquez pas cette occasion! Joignez-vous à nous ce jeudi pour un webinaire captivant avec @cfpcceo Dr Lawrence C.…	2023-05-17T19:24:49.000Z	RETWEET	IMAGE OF RESEARCH	2	2	390	0	N
64	Félicitations à tous les membres de @uOttawaMed et des instituts affiliés pour ces projets stimulants sur les #CellulesSouches et la #MédecineRégénérative ! Les Drs Lauralyn McIntyre, Daniel Coutu, Bernard Thebaud et @ManojLalu sont parmi les chercheurs principaux sélectionnés. https://t.co/Ud9gwSQ2Ob	2023-05-16T13:53:40.000Z	OWN WITH IMAGE	IMGAE OF GENES	3	0	359	0	N
65	Big congrats to all members of @uOttawaMed and affiliated institutes on these exciting #StemCell &amp; #RegenerativeMedicine projects! Successful PI’s include Drs. Lauralyn McIntyre, Daniel Coutu, Bernard Thebaud, and @ManojLalu https://t.co/tUWbk9kxSr	2023-05-16T13:53:06.000Z	OWN WITH IMAGE	IMAGE OF GENES	14	5	760	0	N
66	RT @StemCellNetwork: “Stem cell research was pioneered by two Canadians in the early 60s,” says Dr. Michael Rudnicki, SCN’s Scientific Dire…	2023-05-16T13:50:16.000Z	RETWEET	IMAGE OF SPEAKER	25	5	1175	0	N
67	Le Dr Guy Trudel de @uOttawaMed a assisté à l'événement #Artemis II au @MuseeAvEspace avec @JustinTrudeau et les astronautes du #Canada. Le Dr Trudel a mené des études novatrices sur l'anémie #Spatiale et les risques pour la santé posés par l'exploration de l'#EspaceLointain. https://t.co/WC0ZWcPT7S	2023-05-12T13:11:41.000Z	OWN WITH IMAGES	IMAGE OF ASTRONAUTS	8	1	636	0	N
68	@uOttawaMed’s Dr. Guy Trudel attended an #Artemis II event at the @avspacemuseum featuring @JustinTrudeau and #Canada’s astronauts. Dr. Trudel has led groundbreaking studies on #SpaceAnemia and health risks posed by #DeepSpace exploration. #ArtemisII https://t.co/JOKexySFyw	2023-05-12T13:10:35.000Z	OWN WITH IMAGE	IMAGE OF ASTRONAUTS	9	3	869	0	N
69	Congratulations to Dr. Danielle Brown-Shreves on being awarded a bronze medal in the #WomenInMedicine category at the #WCWAwards23 ‍⚕️ Read about Dr. Danielle here https://t.co/RvkgXiFul9 https://t.co/MKvhgS48mH	2023-05-11T19:13:00.000Z	OWN WITH LINK	IMAGE OF DR BROWN SHREVES	6	2	732	0	Y					Y
70	Félicitations à Dr Danielle Brown-Shreves pour avoir reçu une médaille de bronze dans la catégorie #WomenInMedicine lors des #WCWAwards23 ‍⚕️ Pour en savoir plus sur Dr Danielle: https://t.co/XzHu03gPFr https://t.co/BSIwBx6AuM	2023-05-11T19:12:58.000Z	OWN WITH LINK	IMAGE OF DR BROWN SHREVES	3	1	379	0	Y					Y
71	RT @Anwilkinson: As family doctor, GP oncologist and researcher I am privileged to understand this issue from so many perspectives. Time to…	2023-05-11T17:25:48.000Z	RETWEET	N/A	17	7	3888	0	N
72	Associate professor in family medicine Dr. @Anwilkinson calls for a critical update to #Canada's #breastcancer screening guidelines. @uOttawa @uOttawaMedia Read	2023-05-11T16:26:26.000Z	QUOTE RETWEET	N/A	6	4	2631	0	N
73	Apprenez plus : https://t.co/T1ayzp1GM3	2023-05-10T21:14:39.000Z	OWN WITH LINK	N/A	1	0	227	0	N
74	Read: https://t.co/nBxm3698ev	2023-05-10T21:12:38.000Z	OWN WITH LINK	N/A	0	0	235	0	N
75	Professeure @SmitaPakhale a reçu le tout premier prix pour l'équité, la diversité et l'inclusion #EDI en recherche ! Ses contributions et son engagement envers @uOttawaEDI sont vraiment inspirants ✨ https://t.co/FbNtzx52sA	2023-05-10T20:58:32.000Z	OWN	IMAGE OF PROFESSOR	3	1	642	1	Y	Y
76	Professor @SmitaPakhale received the first-ever Equity, Diversity and Inclusion #EDI in Research Award! Her contributions and commitment to @uOttawaResearch are truly inspiring ✨ https://t.co/Onf5NLsURg	2023-05-10T20:58:09.000Z	OWN	IMAGE OF PROFESSOR	9	1	961	1	Y	Y
77	RT @uOttawaResearch: Rencontrez les lauréates des Prix de l’Université d’Ottawa pour l'équité, la diversité et l'inclusion en recherche, et…	2023-05-10T20:57:41.000Z	OWN	IMAGE OF POSTERS	21	10	2907	0	Y	Y
78	RT @uOttawaResearch: Meet the laureates of the @uOttawa Equity, Diversity and Inclusion in Research and the Knowledge Mobilization Excellen…	2023-05-10T20:57:22.000Z	RETWEET	IMAGE OF POSTERS	14	11	3138	1	Y	Y
79	RT @UOHIResearch: Le jour est venu! C’est les #JournéesDécouvertes2023 de @CdnMedHallFame et nous sommes ravis de collaborer avec @uOttawaM…	2023-05-10T14:10:52.000Z	RETWEET	IAMGE OF POSTER	8	3	0	0	N
80	RT @UOHIResearch: The day has come! It's @CdnMedHallFame #DiscoveryDays2023 and we are excited to partner with @uOttawaMed and welcome stud…	2023-05-10T14:10:50.000Z	RETWEET	IMAGE OF POSTERS	8	3	519	0	N
81	Une variante génétique nouvellement découverte pourrait être une cause majeure de #MaladiePulmonaire chez les populations #Inuites et expliquer la prévalence de la dyskinésie ciliaire primaire (DCP). #MaladieRare Apprenez plus sur cette découverte ici ➡️https://t.co/JrJqdHb2u1 https://t.co/qM5Nnwjoob	2023-05-10T13:07:28.000Z	OWN WITH IMAGE	IMAGE OF INUIT CHILD	2	0	402	0	Y	Y
82	A recently discovered #GeneVariant may be an important cause of #Lung disease among #Inuit populations and could contribute to high rates of Primary Ciliary Dyskinesia (PCD). #RareDisease Learn more about this discovery here ➡️https://t.co/YtGpjT0QUz https://t.co/rc39GuQ84T	2023-05-10T13:06:26.000Z	OWN WITH LINK	IMAGE OF INUIT CHILD	6	0	726	0	Y	Y
83	RT @uOttawaRad: Congratulations to all of the @JBI_SBI Article Winners from #SBI2023 including our own Dr. @JeanSeely! - Highest Altimetri…	2023-05-08T19:57:01.000Z	RETWEET	IMAGE OF CONFERENCE	13	2	1031	0	N
84	#Congratulations to the 2023 CNPN New Investigator Award recipient, Dr. Mathieu Lavallée-Adam, assistant professor at the University of Ottawa’s Faculty of Medicine in Biochemistry, Microbiology, and Immunology!	2023-05-08T18:03:27.000Z	QUOTE RETWEET	IMAGE OF DR. MATHIEUR LAVALLEE-ADAM	17	3	1704	0	N
85	RT @IRSC_CIHR: Le milieu de la recherche du Canada met au jour de nouveaux aspects de la #MaladieDeLyme. Découvrez ses avancées et les lie…	2023-05-05T16:20:55.000Z	RETWEET	image of researcher	7	6	1021	0	N
86	RT @CIHR_IRSC: Canadian researchers are shedding light on #LymeDisease, uncovering new insights and linkages to the environment. Check ou…	2023-05-05T16:20:52.000Z	RETWEET	IMAGE OF RESEARCHER	24	23	10.4K	1	N
87	RT @u_meds: The Smiles for Amanda uOttawa 5k run/walk is BACK for 2023! Can’t wait to see everyone out to help raise funds for Boots on the…	2023-05-05T14:09:49.000Z	RETWEET	IMAGE OF RUNNER	2	1	382	0	N
88	La chaleur et les pluies récentes ont contribué au retour d'un invité indésirable : les #Tiques ! ️ Heureusement, la Dre Manisha Kulkarni de @uOttawaMed surveille leurs populations en #Ontario et partage son aperçu sur la prochaine saison des tiques https://t.co/yIBJdn1uLL https://t.co/cBTjfVEWW4	2023-05-05T13:23:23.000Z	OWN WITH LINK	IMAGE OF TEST TUBE	3	2	615	0	N
89	Recent warmth and rainfall has helped bring back an unwelcome guest: #Ticks! ️ Luckily @uOttawaMed's Dr. Manisha Kulkarni is monitoring their populations in #Ontario and sharing her insight on the upcoming tick season https://t.co/fxchasEhlP https://t.co/adNQPqr94N	2023-05-05T13:21:14.000Z	OWN WITH LINK	IMAGE OF TEST TUBE	6	5	3340	0	N
90	En cette #JournéeDesMédecins, nous voulons reconnaître les contributions de nos collègues cliniciens. Nous rendons hommage aux enseignants, guérisseurs, chercheurs, défenseurs et leaders qui façonnent des esprits, sauvent des vies et forment la prochaine génération de #Médecins. https://t.co/NBYcmDbJM3	2023-05-01T12:57:41.000Z	OWN WITH IMAGE	IMAGE OF WHITE COAT	3	2	601	0	N
91	Today is #NationalPhysiciansDay, a day to recognize the extraordinary contributions of our clinical colleagues. We honour the teachers, healers, researchers, advocates and leaders who shape hearts and minds, save lives &amp; build the next generation of #Doctors. #ThankADoctor https://t.co/YvIvqaXouE	2023-05-01T12:56:28.000Z	OWN WITH IMAGE	IMAGE OF WHITE COAT	24	6	2585	0	N
92	RT @uOttawaBMRI: Nous sommes ravis d'annoncer que @uOttawa a reçu une subvention de 109 M$ du Fonds d’excellence en recherche Apogée Canada…	2023-04-28T20:32:40.000Z	OWN WITH IMAGE	IMAGE OF POSTERS	18	8	1376	0	N
93	RT @uOttawaBMRI: We are thrilled to share that @uOttawa has been awarded $109 million from the Canada First Research Excellence Fund to est…	2023-04-28T20:32:37.000Z	RETWEET	IMAGE OF POSTERS	73	14	3538	0	N
94	RT @HeartInstitute: Des scientifiques de @HeartInstitute et @uOttawaBMRI établiront l’Interconnectome Cœur-Cerveau grâce à une subvention d…	2023-04-28T17:34:29.000Z	RETWEET	IMAGE OF RESEARCH	19	16	2632	0	N
95	RT @HeartInstitute: Researchers from the @HeartInstitute and the @uOttawaBMRI will establish the Brain-Heart Interconnectome with a $109-mi…	2023-04-28T17:34:17.000Z	RETWEET	IMAGE OF RESEARCH	97	45	15.6K	1	N
96	Avec une subvention majeure accordée à notre Interconnectome Cœur-Cerveau, l'avenir de la #Médecine est ici! Cette recherche menée avec nos partenaires sera un énorme pas en avant dans le traitement des maladies #Neurologiques et #Cardiovasculaires➡️ https://t.co/wx1uw2qLhh https://t.co/YQmpfckeP3	2023-04-28T15:49:12.000Z	OWN WITH LINK	IMAGE OF CARTOON	8	5	842	0	N
97	With a transformational grant awarded in support of our Brain-Heart Interconnectome, the future of #Medicine is here! This breakthrough research with our partners will be a huge leap forward in the treatment of #Neurological and #Cardiovascular diseases➡️https://t.co/MkfbeR8YuI https://t.co/7gMQbRDZHG	2023-04-28T15:38:16.000Z	OWN WITH LINK	IMAGE OF CARTOON	26	14	2543	0	N
98	RT @uOttawaResearch: Grâce à un don de 109 M$ du Fonds d’excellence en recherche Apogée Canada, la plus importante subvention jamais obtenu…	2023-04-28T15:09:59.000Z	RETWEET	IMAGE OF BRAIN	30	28	10.3K	1	N
99	RT @uOttawaResearch: Made possible thanks to a $109M grant from #CFREF, the largest grant ever received by @uOttawa, the Brain-Heart Interc…	2023-04-28T15:09:57.000Z	RETWEET	IMAGE OF BRAIN	60	43	30.7K	3	N
100	La #Recherche sur les AVC vient de recevoir un coup de pouce ! La Dre Deborah Siegal de @uOttawaMed a été sélectionnée comme l'une des 10 bénéficiaires qui recevront une partie d'une subvention de 1M$ pour avancer la recherche sur l'#ACV. Lisez plus https://t.co/iXamg7ZYwy https://t.co/RXkVrfTA1e	2023-04-27T17:17:32.000Z	OWN WITH LINK	IMAGE OF RESEARCHER	5	1	727	0	N
101	Stroke #Research has just gotten a major boost! @uOttawaMed's Dr. Deborah Siegal has recently been selected as 1 of 10 recipients to receive part of a $1M grant to advance #Stroke research. Read all about it here https://t.co/iXamg7ZYwy https://t.co/jCbFvoGFEp	2023-04-27T17:13:45.000Z	OWN WITH LINK	IMAGE OF RESEARCHER	8	1	596	0	N
102	Félicitations au Dr Derrick Gibbings et au Dr Pierre Mattar de @uOttawaMed pour leurs rôles dans cette importante subvention du Fonds Nouvelles frontières en recherche !	2023-04-27T12:55:50.000Z	QUOTE RETWEET	IMAGE OF RESEARCHER	5	2	593	0	N
103	Big congrats to @uOttawaMed’s Dr. Derrick Gibbings and Dr. Pierre Mattar for their roles in this major New Frontiers in Research Fund grant!	2023-04-27T12:48:18.000Z	QUOTE RETWEET	IMAGE OF RESEARCHER	11	3	899	0	N
104	Vous voulez avoir une influence positive en cette #JournéeDeLaTerre ? Notre directeur de #SantéPlanétaire, le Dr Husein Moloo, nous incite à explorer de nouveaux moyens à pratiquer la #Durabilité sur ce jour — et à tous les jours! Dévoucrez plus ici ➡️ https://t.co/XxLbFBW19Y https://t.co/QruS6InUsn	2023-04-22T12:30:59.000Z	OWN WITH LINK	IMAGE OF DR. MOLOO	10	5	863	0	N
105	Want to make a positive impact this #EarthDay? Our #PlanetaryHealth Director, Dr. Husein Moloo, is encouraging everyone to explore new ways in which we can practice sustainability on this day — and every day! #EarthDay2023 Find out more here➡️ https://t.co/jvAtmU3CFb https://t.co/xJXYUSW1ap	2023-04-22T12:29:26.000Z	OWN WITH LINK	IMAGE OF DR. MOLOO	17	11	1512	0	N
106	#Bravo au Dr Kumanan Wilson, professeur titulaire de @uOttawaMed, qui a reçu le Prix de distinction des anciens de @unbalumni lors de la cérémonie #ProudlyUNB. Ses recherches sur la #SantéNumérique, l'#Immunisation et la préparation à la #Pandémie sont de calibre mondial ! https://t.co/Nm3Jbs27g2	2023-04-21T14:40:12.000Z	OWN WITH IMAGE	IMAGE OF RESEARCHER	4	2	563	0	N
107	#Shoutout to @uOttawaMed's Clinical Research Chair in Digital Health, Dr. Kumanan Wilson, on receiving the Alumni Award of Distinction from @unbalumni at the #ProudlyUNB Awards celebration. His research on #DigitalHealth, #Immunization, &amp; #PandemicPreparedness is world class! https://t.co/fPtxFGUP8t	2023-04-21T14:36:57.000Z	OWN WITH IMAGE	IMAGE OF RESESARCHER	9	5	802	0	N
108	RT @uOttawaResearch: Que sont les plateformes technologiques et comment comblent-elles un besoin fondamental pour la recherche au Canada? A…	2023-04-21T13:03:18.000Z	RETWEET	IMAGE OF COMPUTER	2	3	567	0	N
109	RT @uOttawaResearch: What are core facilities and why are they crucial to Canada's research enterprise? Find out more about @uOttawa's core…	2023-04-21T13:03:16.000Z	RETWEET	IMAGE OF COMPUTER	11	10	1595	0	N
110	RT @uOttawaSustain: Each year @uottawa releases a climate change progress report. The 2022 report is out now! Find out how academics, finan…	2023-04-21T12:51:20.000Z	RETWEET	IMAGE OF GARDEN	12	13	2734	0	N
111	RT @uOttawaSustain: Chaque année, @uottawa publie un rapport sur le climat. Le rapport 2022 est maintenant disponible! Découvrez comment l'…	2023-04-21T12:51:08.000Z	RETWEET	IMAGE OF GARDEN	8	13	2396	0	N
112	Il existe jusqu'à 10 000 #MaladiesRares qui touchent ≈1M de Canadiens —la plupart étant des enfants. Les Drs John Bell et Alex MacKenzie, professeurs à @uOttawaMed, expliquent le besoin de financement de recherche pour sauver des vies dans @globeandmailhttps://t.co/8IbQtylw5g https://t.co/6KISqPlCin	2023-04-20T15:39:45.000Z	OWN WITH LINK	IMAGE OF CHILD	2	1	353	0	N
113	There are as many as 10,000 #RareDiseases affecting roughly 1M Canadians —most of them children. In a @globeandmail op-ed, @uOttawaMed professors Drs. John Bell &amp; Alex MacKenzie explain that medical science needs innovative #ResearchFunding to save liveshttps://t.co/8IbQtylw5g https://t.co/7TxSCFr6vx	2023-04-20T15:36:56.000Z	OWN WITH LINK	IMAGE OF CHILD	2	0	362	0	N
114	Vous cherchez une activité pour la fin de semaine? Ne cherchez pas plus loin! Le #uOttawa MedShow est une comédie musicale annuelle écrite et produite par les étudiants au préexternat en #Médecine de uOttawa! Achetez vos billets dès maintenant️https://t.co/gn07PyF1ge https://t.co/90pkydjARo	2023-04-19T20:04:24.000Z	OWN WITH LINK	IMAGE OF POSTERS	1	0	420	0	N
115	Looking for something fun to do this weekend? Look no further! #uOttawa MedShow is an annual musical written and produced by pre-clerkship uOttawa #Med students! Get your tickets now and come support a great cause️https://t.co/gn07PyF1ge https://t.co/vMU6LvfgCy	2023-04-19T20:02:58.000Z	OWN WITH LINK	LINK TO EVENT	3	3	715	0	N
116	RT @ISSP_uOttawa: NOUVEAU BLOGUE ! Découvrez les réflexions et les expériences vécues par les étudiants diplômés lors de l'événement commé…	2023-04-19T19:14:37.000Z	RETWEET	LINK TO ARTICLE	4	4	733	0	N
117	RT @ISSP_uOttawa: NEW BLOG! Discover the insights and experiences gained by graduate students at the 2023 Bromley Memorial Lecture, host…	2023-04-19T19:14:16.000Z	RETWEET	LINK TO ARTICLE	5	5	824	1	N
118	1 personne sur 6 est touchée par l'infertilité dans le monde. La @DrJennaGale, spécialiste de la fertilité à @uOttawaMed, discute sur ce sujet dans une entrevue éclairante avec @ctvottawa. Écoutez pour en savoir plus : https://t.co/asQHENfjNr @OttawaHospital @OttawaFertility	2023-04-18T17:33:58.000Z	OWN WITH LINK	LINK TO ARTICLE	1	0	229	0	N
119	1 in 6 people experience infertility worldwide. @uOttawaMed fertility specialist Dr. Jenna Gale discusses this important topic in an enlightening interview with @ctvottawa. Tune in to learn more: https://t.co/asQHENfjNr @DrJennaGale @OttawaHospital @OttawaFertility	2023-04-18T17:31:37.000Z	OWN WITH LINK	LINK TO ARTICLE	2	1	385	0	N
120	Applaudissez chaleureusement la Dre Mamta Gautam de @uOttawaMed pour son Prix du bien-être de l'AFMC bien mérité ! Lisez tout ici ! https://t.co/wa2YnqkXJb	2023-04-17T20:35:23.000Z	QUOTE RETWEET	LINK TO ARTICLE	2	0	710	0	N
121	Applause for Dr. Mamta Gautam of @uOttawaMed for her well deserved AFMC Wellness Award! Read all about it here! https://t.co/GQ8sIS3JDV	2023-04-17T20:34:31.000Z	QUOTE RETWEET	LINK TO ARTICLE	4	2	1820	0	N
122	Du 19 au 21 avril, @uOttawaMed organise sa 72e formation d’appoint pour les médecins de famille. Le cours, qui est offert uniquement en anglais, se tiendra en personne à Ottawa. Inscrivez-vous ! https://t.co/KdXEmPxXtf	2023-04-17T16:04:06.000Z	QUOTE RETWEET	LINK TO EVENT	1	0	615	0	N
123	Bonne nouvelle pour tous les donneurs de sang potentiels et actuels ! Une étude récente publiée dans @NEJM a révélé que le sexe du donneur n'a aucune incidence sur la survie du receveur. #DonDuSang Apprenez plus sur ces résultats significatifshttps://t.co/sMH14Zx6hM https://t.co/dGwa0w8HMT	2023-04-17T13:59:12.000Z	OWN WITH LINK	LINK TO ARTICLE	2	1	406	0	N
124	Good news for all potential and current #BloodDonors! A recent study published in the @NEJM found that the sex of a donor has no effect on recipient survival. #BloodDonation Use this link to learn more about these significant findingshttps://t.co/FZlBacTyF0 https://t.co/UPJnFRL39S	2023-04-17T13:55:59.000Z	OWN WITH LINK	LINK TO ARTICLE	3	0	461	0	N
125	#LeSaviezVous ? Dr Tsang de @uOttawaMed est le 1er récipiendaire non japonais d'un #DoctoratHonorifique de l'@UnivFukui_offl, marquant 20+ ans de collaboration entre @uOttawa et @UnivFukui_offl! Jetez un coup d'œil à ces articles https://t.co/S2C9mX5RfN https://t.co/QQoEuMJDSq https://t.co/tQ3YZgZI0g	2023-04-14T15:26:30.000Z	OWN WITH LINK	LINK TO ARTICLE	3	2	519	0	N
126	#DYK? @uOttawaMed's Dr. Benjamin Tsang is the 1st non-Japanese awardee of an #HonoraryDoctorate from the University of Fukui, marking 20+ years of collaboration between @uOttawa and @UnivFukui_offl! Take a look at these articles https://t.co/S2C9mX5RfN https://t.co/223UwArVj3 https://t.co/yLvPQvuqhg	2023-04-14T15:23:02.000Z	OWN WITH LINK	LINK TO ARTICLE	5	2	762	0	N
127	We've got some exciting news! Our very own Dr. Peter Tanuseputro has been awarded the uOttawa Early-Career Researcher Award. Congratulations!	2023-04-13T18:08:59.000Z	QUOTE RETWEET	LINK TO ARTICLE	9	0	1048	1	N
128	Nous avons une excellente nouvelle à vous annoncer! Le Dr Peter Tanuseputro, membre de notre faculté, a reçu le Prix du chercheur en début de carrière de l'Université d'Ottawa. Félicitations!	2023-04-13T18:08:31.000Z	QUOTE RETWEET	LINK TO ARTICLE	1	0	401	0	N
129	Ce n'est pas tous les jours que l'on offre une visite guidée au chef de file du ! Le Dr Glenn Posner et l'équipe @uOSSC_CCSuO ont récemment fait visiter à @JustinTrudeau l'un des centres de #simulation les plus grands et diversifiés d'#AmériqueDuNord. ➡️https://t.co/hHSOcQWd6m https://t.co/1gKMnmdkXc	2023-04-13T13:36:27.000Z	OWN WITH LINK	LINK TO ARTICLE	3	0	550	0	N
130	It's not every day you get to provide a guided tour to Canada's top leader! Dr. Glenn Posner and the @uOSSC_CCSuO team recently showed @JustinTrudeau around one of the largest, most diverse #simulation centres in #NorthAmerica. Find out more➡️https://t.co/72Ao91dOVb https://t.co/scg4bTw67g	2023-04-13T13:34:00.000Z	OWN WITH LINK	LINK TO ARTICLE	13	1	947	1	N
131	Le rôle du #Pharmacien s'est élargi. Les diplômés de @uOttawaPharmD seront intégraux dans l'offre de soins pharmaceutiques, surtout dans les milieux #Francophones minoritaires! La Dre Christine Landry, directrice du PharmD à @uOttawaMed, partage sa vision➡️https://t.co/ROiv44UCmW https://t.co/qwvZmt3svm	2023-04-11T13:17:13.000Z	OWN WITH LINK	LINK TO ARTICLE	8	5	1678	0	N
132	The role of #Pharmacists has expanded. @uOttawaPharmD graduates will play a vital role in offering pharmaceutical care, particularly in #Francophone minority settings.Dr. Christine Landry, director of @uOttawaMed's new PharmD program, shares her vision➡️https://t.co/Nx7MCDqOit https://t.co/iRuoqoF7Rw	2023-04-11T13:13:21.000Z	OWN WITH LINK	LINK TO ARTICLE	11	3	1869	0	N
133	RT @cameacem: Congratulations to Dr. Asif Doja, one of the CAME Certificate of Merit Award Winners from University of Ottawa! / Félicitatio…	2023-04-05T20:35:31.000Z	RETWEET	FACULTY SPOTLIGHT	6	5	1112	0	N
134	RT @cameacem: Congratulations to Dr. Amel Aranout, one of the CAME Certificate of Merit Award Winners from University of Ottawa! / Félicita…	2023-04-05T20:35:27.000Z	RETWEET	FACULTY SPOTLIGHT	7	4	546	0	N
135	RT @cameacem: Congratulations to Dr. Laurie McLean, one of the CAME Certificate of Merit Award Winners from University of Ottawa! / Félicit…	2023-04-05T20:35:24.000Z	RETWEET	FACULTY SPOTLIGHT	8	4	869	0	N
136	RT @cameacem: Congratulations to Dr. Eusang Ahn, one of the 2023 CAME Rising Star – Certificate of Excellence Award winners from University…	2023-04-05T20:35:06.000Z	RETWEET	FACULTY SPOTLIGHT	10	5	626	0	N
137	RT @cameacem: Congratulations to Mr. Pierre-Marc Dion, one of the 2023 Rising Star – Certificate of Excellence Award winners from Universit…	2023-04-05T20:35:03.000Z	RETWEET	FACULTY SPOTLIGHT	7	4	499	0	N
138	Le Dr Michael Schlossmacher, éminent chercheur et professeur à @uOttawaMed, fait avancer la recherche sur la maladie de #Parkinson avec les Drs David Grimes, Tiago Mestre et Juliana Tomlinson de @uOttawaMed. #MedTwitter @MichaelJFoxOrg Lisez plus sur leur recherche actuelle	2023-04-05T13:05:15.000Z	QUOTE RETWEET	LINK TO ARTICLE	2	1	563	0	N
139	Dr. Michael Schlossmacher, a leading researcher and professor at @uOttawaMed, is driving #Parkinson's disease research forward along with @uOttawaMed's Dr. David Grimes, Dr. Tiago Mestre and Dr. Juliana Tomlinson. #MedTwitter @MichaelJFoxOrg Learn more about their research	2023-04-05T13:04:38.000Z	QUOTE RETWEET	LINK TO ARTICLE	11	1	1047	0	N
140	Le Pôle canadien de préparation à la #Pandémie est un nouveau réseau passionnant qui créera et testera des solutions de pointe en matière de pandémie. Inscrivez-vous à ce prochain webinaire pour en savoir plus sur cette initiative et le concours combiné #FCRCFIRSB !	2023-04-04T16:05:12.000Z	QUOTE RETWEET	LINK TO EVENT	1	0	662	0	N
141	The Canadian #PandemicPreparedness Hub is an exciting new network that will create and test state-of-the-art pandemic solutions. Register for this upcoming webinar to learn more about this initative and the integrated #CBRFBRIF competition!	2023-04-04T16:03:50.000Z	QUOTE RETWEET	LINK TO EVENT	2	0	684	0	N
142	RT @ARJalali: Excellent discussion @uOttawaMed with @OntariosDoctors President @drrosezacharias and her team regarding future of #MedEd in…	2023-03-31T21:08:43.000Z	RETWEET	LINK TO ARTICLE	8	5	3830	0	N
143	Merci au président et vice-chancelier de l'Université d'Ottawa Jacques Frémont @recteurUOpres et aux autres participants à l'assemblée générale d'aujourd'hui à @uOttawaMed ! Le dialogue ouvert a permis d'explorer un large éventail de questions relatives à l'université. https://t.co/b603pX1z2j	2023-03-30T18:23:20.000Z	OWN WITH IMAGE	IMAGE OF PRESENTATION	6	0	493	0	N
144	Many thanks to @uOttawa President and Vice-Chancellor Jacques Frémont @recteurUOpres and others for today’s Town Hall event at @uOttawaMed! The open dialogue explored a wide range of university matters. https://t.co/verOzdvQoc	2023-03-30T18:20:50.000Z	OWN WITH IMAGE	IMAGE OF PRESENTATION	7	0	639	0	N
145	Rencontrez le Dr Joseph Shaw, professeur adjoint à @uOttawaMed !	2023-03-29T14:24:33.000Z	QUOTE RETWEET	FACULTY SPOTLIGHT	5	0	959	0	N
146	Meet Dr. Joseph Shaw, assistant professor at @uOttawaMed !	2023-03-29T14:22:59.000Z	QUOTE RETWEET	FACULTY SPOTLIGHT	1	0	674	0	N
147	Félicitations au Dr Bernard Thébaud de @uOttawaMed pour cet essai clinique novateur !	2023-03-24T15:01:44.000Z	QUOTE RETWEET	FACULTY SPOTLIGHT	9	0	1572	0	N
148	Congrats to @uOttawaMed's Dr. Bernard Thébaud on this innovative clinical trial!	2023-03-24T15:01:05.000Z	QUOTE RETWEET	FACULTY SPOTLIGHT	17	4	4980	0	N
149	Le Dr Benjamin Tsang reçoit un #doctorat #honorifique de @UnivFukui_offl pour sa renommée internationale en tant que #biologiste spécialiste des #ovaires et son rôle dans le renforcement des partenariats universitaires entre le #Canada et le #Japon. https://t.co/QQoEuMJDSq https://t.co/epjkEWf7EE	2023-03-23T14:14:40.000Z	OWN WITH IMAGES	IMAGE OF FACULTY	8	2	4411	0	N
150	Dr. Benjamin Tsang has received a prestigious #honorary #doctorate from @UnivFukui_offl! It’s in recognition of his international stature as an #ovarian biologist &amp; strengthening academic &amp; #research partnerships between #Canada &amp; #Japan. Congrats! https://t.co/223UwArVj3 https://t.co/bUJbXWXxv2	2023-03-23T14:11:38.000Z	OWN WITH IMAGES	IMAGE OF FACULTY	11	6	5109	0	N
151	Rencontrez les rockeurs de médecine! Des médecins d'Ottawa se détendent à l'aide du rock 'n roll. Découvrez comment les Drs Rob Beanlands, Jocelyn Côté, Dar Dowlatshahi et Alaa Rostom de @uOttawaMed accordent la priorité au #MieuxÊtre avec la musique. https://t.co/bjug6Oa4WT https://t.co/W164ZLETgy	2023-03-22T18:21:25.000Z	OWN WITH IMAGES	LINK TO AUDIO	8	2	866	0	N
152	Meet the docs who rock! Some of Ottawa's top doctors are unwinding with the use of rock ‘n roll. Discover how @uOttawaMed's Dr. Rob Beanlands, Dr. Jocelyn Côté, Dr. Dar Dowlatshahi and Dr. Alaa Rostom are prioritizing #PhysicianWellness through music. https://t.co/bjug6Oa4WT https://t.co/WJdOosRU6a	2023-03-22T18:20:21.000Z	OWN WITH IMAGES	LINK TO AUDIO	11	4	1290	0	N

## Sheet: NOSM
Number	Tweet	Date	Own/RT/Link	Notes	Favorites	Retweets	Views	Replies	CC (Y/N)	If Y CC, Awareness of Equality? (Y/N)	If Y CC, Reflection on Power Dynamics? (Y/N)	If Y CC, Resistance to Oppression? (Y/N)	If Y CC, Action Towards Change? (Y/N)	If Y CC, Empowerment of Marginalized Populations? (Y/N)	If Y CC, Intersectional Analysis? (Y/N)
1	RT @n_rammys: Advice I’ve gotten at @CdnMedHallFame tn: “Medicine is changing every minute; be ready to change with it.” “Take care of y…	2023-06-22T23:04:49.000Z	Retweet	Image of doctors	24	8	1732	1	N								A LOT OF TWEETS FROM NOSM MENTION "NORTHERN" BUT I DIDN'T COUNT THAT AS CC UNLESS RURAL WAS USED WITH A COMMENTARY ABOUT INEQUALITY, BECAUSE NORTHERN ITSELF DOESN'T IMPLY CC
2	@thenosm MD student @n_rammys with Nova Scotia minister of Health and Welness @MThompsonPC @CdnMedHallFame #thefuturewillseeyounow https://t.co/CAwtB2OdXw	2023-06-22T22:59:29.000Z	Own with image	Image of med student	7	3	498	0	N
3	RT @ddsv3: Wonderful time saluting inductees and medical student awardees at the Canadian Medical Hall of Fame 2023 ⁦@thenosm⁩ ⁦@n_rammys⁩…	2023-06-22T22:27:01.000Z	Retweet	Image of students	10	3	511	0	N
4	RT @picardonhealth: How to rebuild a broken local health-care system: Lessons from Marathon, Ont., by @snewbery1 @RupaPatelMD https://t.co/…	2023-06-22T22:24:54.000Z	Retweet	Image of Marathon	18	9	3948	1	Y				Y
5	@thenosm is so very proud of MD student Nusha @n_rammys, tonight recognized by the @CdnMedHallFame in #Halifax #changemaker #thefuturewillseeyounow https://t.co/Jzgdn36DeN	2023-06-22T21:30:08.000Z	Own with image	Image of students	34	6	2667	0	N
6	Honouring the best and representing @thenosm at the @CdnMedHallFame Awards in #Halifax @ddsv3 @JoanneMusico @n_rammys @GinaLKennedy https://t.co/Iu2iV7nHdm	2023-06-22T20:19:52.000Z	Own with image	Image of healthcare workers	12	6	1015	0	N
7	RT @ddsv3: An evening at the Canadian Medical Hall of Fame #CMHFind2023 @CdnMedHallFame with @thenosm https://t.co/EiRXDpiVzm	2023-06-22T19:35:55.000Z	Retweet	Image of doctors	18	3	613	0	N
8	RT @AMSHealthcare: Our new podcast, “Indigenous Medicine Stories” is now available. The host, Dr. Darrel Manitowabi from @thenosm, will s…	2023-06-22T19:13:31.000Z	Retweet	Image of podcast	4	2	352	1	Y	Y
9	RT @Financial_MD: You may have heard about the new tax-free first home savings account (FHSA), but what is it? The proposed FHSA will be…	2023-06-21T18:25:39.000Z	Retweet	Image of house	5	9	1510	1	N
10	RT @ddsv3: It was a real pleasure- the NOSDA folks are pivotal in our health care education and research strategy. Thank you for all you do…	2023-06-21T16:58:09.000Z	Retweet	Image of doctors	11	1	643	0	N
11	RT @ddsv3: Just finished a short visit to ThunderBay and had a great time with @NOSDA2 AGM. Ontheroadagain! @thenosm https://t.co/0D9t6Jpdhn	2023-06-21T16:57:20.000Z	Retweet	Image of doctor in airport	22	2	569	0	N
12	RT @AMSHealthcare: ️ We've launched a new podcast featuring Indigenous voices and stories! "Indigenous Medicine Stories" is a collaboratio…	2023-06-21T14:19:04.000Z	Retweet	Image of podcast	11	8	741	1	Y	Y
13	RT @NOSMLibrary: In collaboration with the Indigenous Affairs Office, we are excited to celebrate National Indigenous Peoples Day with the…	2023-06-21T14:14:30.000Z	Retweet	Image of guide	7	4	436	0	Y				Y
14	Joyeuse #JournéeNationaleDesPeuplesAutochtones! Marquez la journée en participant à un événement près de chez vous : Sudbury: https://t.co/sh227L1v7F Thunder Bay: https://t.co/PcxIM92sEU https://t.co/fAD1qBOiIF	2023-06-21T12:07:13.000Z	Own	Image of text	1	2	487	1	Y				Y
15	Happy #NationalIndigenousPeoplesDay! Honour the day by attending an event near you: Sudbury: https://t.co/sh227L1v7F Thunder Bay: https://t.co/PcxIM92sEU https://t.co/6es9iazwb6	2023-06-21T12:07:12.000Z	Own	Image of Indigenous people day	1	2	487	1	Y				Y
16	RT @snewbery1: "It is not enough to simply “keep the doors open.” There is an entire system behind those open doors that needs to be sustai…	2023-06-21T02:30:46.000Z	Retweet		32	8	2	4016	Y		Y		Y	Y
17	2/2 Célébrations, collation des grades et cybersécurité : tout cela et plus dans Routes du Nord de ce mois-ci de la Dre Sarita Verma. @ddsv3 ⇨ https://t.co/1Xx9zaq3R2	2023-06-20T20:40:02.000Z	Own		1	1	193	0	N
18	1/2 Celebrations, convocation and cyber-security: all of that and more in this month’s Northern Routes from Dr. Sarita Verma. @ddsv3 ⇨ https://t.co/3rOit5Jx8T https://t.co/HRPlRWaUoc	2023-06-20T20:40:01.000Z	Own with image	Image of rock	3	2	601	1	N
19	2/2 Félicitations à la Dre Hélène Bouchard, #EMNODiplômée, qui a choisi d’exercer à #ElliotLake! Nous sommes toujours ravis de voir des #EMNODiplômés rester dans le Nord de l'Ontario. #MédecineRurale #MédecineUrgence ⇨https://t.co/ZKkM4lX7WO	2023-06-19T21:37:14.000Z	Own with link		8	1	768	1	Y	Y
20	1/2 Congratulations to #NOSMGrad Dr. Helene Bouchard, who has chosen to practise in #ElliotLake! We are always thrilled to see #NOSMAlumni stay in Northern Ontario. #RuralMedicine #EmergencyMedicine ⇨https://t.co/ZKkM4lX7WO	2023-06-19T21:37:13.000Z	Own with link	Image of doctors	1	1	218	0	Y	Y
21	https://t.co/K4YjhbTsob	2023-06-19T18:56:20.000Z	Link		0	0	144	0	N
22	Le nouveau doyen adjoint, Admissions et inscriptions, fait partie des tout premiers diplômés en médecine de l'#UniversitéEMNO. Le Dr Paul Miron est un médecin de famille #Francophone né et élevé dans le #NordOntario. Félicitations, @drpmiron! #EMNODiplômé #ÉdMéd @ddsv3	2023-06-19T18:56:12.000Z	Own		1	1	280	1	N
23	#NOSMUniversity’s new Assistant Dean, Admissions and Enrolment is one of the University’s earliest MD graduates. Dr. Paul Miron is a #Francophone family physician, born and raised in #NorthernOntario. Congratulations, @drpmiron! #NOSMAlumni #MedEd @ddsv3 https://t.co/BXlgPNGB8l https://t.co/yDHuDVxKbb	2023-06-19T18:55:57.000Z	Own with image	Image of dean	25	8	3658	2	N
24	RT @vader_kyle: Having the chance to learn from Elders, attend ceremonies, and live in @Nipissing_FN this past month was a highlight of my…	2023-06-19T15:52:36.000Z	Retweet		16	1	857	0	Y				Y	Y
25	RT @snewbery1: "Growing up in a small community outside Sault Ste. Marie, I knew first-hand what not having a consistent doctor was like”….…	2023-06-19T14:27:45.000Z	Retweet		25	4	1202	0	Y				Y	Y
26	RT @picardonhealth: Med school tackles rural doctor shortage with crash course in community culture. @thenosm focuses on #Indigenous health…	2023-06-18T21:05:42.000Z	Retweet	Image of students	27	12	7135	0	Y				Y	Y
27	RT @drpmiron: ⁦@CFPC_e⁩ &amp; ⁦@thenosm⁩ #FamilyMedicine working towards the future of FM! What a great team to collaborate on this project! ⁦…	2023-06-16T23:21:01.000Z	Retweet	Image of doctors	27	8	2074	0	N
28	RT @ACUNSAUCEN: There's a good reason why Sarita Verma, Dean of the Northern Ontario School of Medicine @thenosm, calls it the "No Ordinary…	2023-06-15T19:18:31.000Z	Retweet	Link to article	3	2	304	0	Y				Y
29	RT @rod_alive: Lessons from colleagues ⁦@slfnha⁩ ⁦@MenoYaWin⁩ ⁦@thenosm⁩ ⁦@NOSMMDworkforce⁩ ⁦Once you go its hard to stay away On my 3 rd t…	2023-06-15T19:17:44.000Z	Retweet	Link to article	4	2	370	0	Y				Y
30	RT @MenoYaWin: SLMHC is proud to be a teaching hospital! We have been hosting @thenosm learners for their their Comprehensive Community Cle…	2023-06-15T19:17:28.000Z	Retweet	Link to article	13	5	665	0	Y				Y
31	RT @NOSMLibrary: ⭐Attention new alumni! Be sure to check out our Alumni Guide: https://t.co/0APSk1u2xI to learn about how we can continue t…	2023-06-15T19:16:32.000Z	Retweet	Link to article	2	1	261	0	n
32	4/4 Nous croyons dans un avenir où il existe un solide système de santé dans le Nord de l’Ontario, sans pénurie de médecins et où chaque personne a un accès équitable, près de chez elle, aux soins respectueux de la culture qu’elle mérite.#EMNODiplômés #EMNOCorpsProfessoral #ÉdMéd	2023-06-15T17:56:46.000Z	Own		2	1	164	0	Y	Y
33	3/4 L’#UniversitéEMNO est une école de médecine non ordinaire. Voyez comment la population étudiante de l'Université de l'EMNO vit et se forme dans des communautés du #NordOntario dans ce reportage de @CBCTheNational. https://t.co/PcYRozTviN	2023-06-15T17:56:46.000Z	Own	Link to article	2	1	189	1	Y				Y
34	2/4 We believe in a future with a strong health-care system in Northern Ontario without doctor shortages and where everyone has equitable access to the culturally competent care they deserve, closer to home. #NOSMAlumni #NOSMFaculty #MedEd	2023-06-15T17:56:45.000Z	Own		5	1	168	1	Y	Y
35	1/4 #NOSMUniversity is No Ordinary School of Medicine. Hear how learners are living and training in communities across #NorthernOntario in this story from @CBCTheNational. @ddsv3 @clariviere2 @leevtoner @yoliwana @MenoYaWin @slfnha https://t.co/PcYRozTviN	2023-06-15T17:56:45.000Z	Own with link	Link to article	14	4	558	1	Y				Y
36	Félicitations au Dr Jonathan Keuhl, #EMNOCorpsProfessoral, qui a remporté la médaille de bronze à la compétition internationale de #PatinageArtistique pour adultes de l’ISU à Oberstdorf en Allemagne! https://t.co/kN61giOvCy	2023-06-15T15:25:54.000Z	Own		1	0	144	0	N
37	Congratulations to #NOSMFaculty Dr. Jonathan Keuhl, who brought home a bronze medal at the ISU International Adult #FigureSkating Competition in Oberstdorf, Germany! https://t.co/kN61giOvCy	2023-06-15T15:25:53.000Z	Own with link	Link to article	6	0	472	1	N
38	3/3 le Nord peuvent maintenant se faire rembourser leurs frais de voyage et d’hébergement par @OntarioHealthOH. Pour en savoir davantage : https://t.co/D3l8pNF0lU #MédecinsRecherchés @snewbery1	2023-06-15T11:25:17.000Z	Own		1	0	147	O	N
39	2/3 Découvrez les diverses possibilités de stages de médecine au choix dans le #NordOntario. Les stagiaires canadiens de la #FMPD qui effectuent des stages cliniques au choix dans...	2023-06-15T11:25:16.000Z	Own		1	0	164	1	N
40	1/3 Discover the diverse medical elective opportunities across #NorthernOntario. Canadian #PGME trainees taking clinical electives in the North can now have travel and accommodation costs reimbursed by @OntarioHealthOH. Learn more: https://t.co/Fy5uOPnrcJ #WantedMD @snewbery1 https://t.co/JYkhTb87NV	2023-06-15T11:25:16.000Z	Own with link	Image of stethoscope	6	3	724	1	N
41	RT @rebeccabourdon1: Today’s the day! 600+ reusable menstrual pads are being shipped to Muskrat Dam via @NorthStarAir in an effort to addre…	2023-06-14T21:04:55.000Z	Retweet	Image of pads	36	4	1729	2	Y				Y	Y
42	Cherchez-vous un emploi occasionnel? Participez à la formation des futurs médecins en jouant le rôle d’un patient.Joignez-vous à l’#UniversitéEMNO le mardi 27 juin de 18 h à 19 h pour explorer la possibilité de devenir #PatientStandardisé! #ÉdMéd #FutursMédecins	2023-06-14T18:47:26.000Z	Own		2	1	161	0	N
43	Looking for casual work? Help train Northern Ontario’s future doctors by portraying a patient. Join #NOSMUniversity on Tuesday, June 27 from 6-7 pm to explore becoming a #StandardizedPatient! #MedEd #FutureDoctors #MakeADifference https://t.co/QPernOYIYR https://t.co/TuPspZcwua	2023-06-14T18:46:30.000Z	Own with image	Image of SP	11	4	1233	1	N
44	RT @dmarshnosm: Medical education research to understand accreditation processes through the lens of COVID adaptations @thenosm https://t.c…	2023-06-13T10:15:47.000Z	Retweet	Link to article	7	2	766	0	N
45	RT @NWOntDoctor: To the @thenosm students who completed my faculty evaluation and provided such kind &amp; supportive comments—you made me tear…	2023-06-10T23:53:05.000Z	Retweet		31	5	1515	1	N
46	RT @ddsv3: Indian Canadian Youth Festival City of Greater Sudbury. Oh Canada Jai Ho! @thenosm @VivianeLapointe https://t.co/1VLZeFHnoh	2023-06-10T23:52:30.000Z	Retweet	Video	14	1	880	0	Y					Y
47	RT @NOSMLibrary: REMINDER: RACER has been phased out. To place an interlibrary loan request send your list of citations to askthelibrary@no…	2023-06-10T16:12:23.000Z	Retweet	Image of alert	0	1	472	0	N
48	RT @vader_kyle: And that’s a wrap on year 1 at @thenosm! A good looking group of 1/4 MDs if I do say so myself https://t.co/rushJcRc2E	2023-06-09T11:36:30.000Z	Retweet	Image of students	72	4	4158	2	N
49	RT @NOSMLibrary: June is #PrideMonth! See our #2SLGBTQ+ guide: https://t.co/uRtGfeRtsE #Pride2023 #RespectTheDifference https://t.co/zeGCQa…	2023-06-09T04:25:53.000Z	Retweet	Image of pride flag	8	2	437	0	Y					Y
50	RT @NOSMLibrary: We are hiring a Student Assistant at our Sudbury location. Check here for more info: https://t.co/kd78aahmlh	2023-06-08T03:00:48.000Z	Retweet		2	3	408	0	N
51	3/3 Avec la contrepartie de la FDC Foundation, le don contribuera à la mission de l'#UniversitéEMNOde recueillir les 50 premiers millions de dollars pour son Fonds de dotation étudiante. @ddsv3 https://t.co/68rnaMn1ix	2023-06-07T12:09:09.000Z	Own		3	1	226	0	N
52	2/3 The Masonic Foundation of Ontario a donné 150 000 $ au fonds de prix et bourses pour la population étudiante de l'#UniversitéEMNO.	2023-06-07T12:09:08.000Z	Own		2	0	173	1	N
53	The Masonic Foundation of Ontario has donated $150,000 towards awards and bursaries for #NOSMUniversity students. Matched by the FDC Foundation, the gift helps our mission to raise the first $50 million for #NOSMUniversity’s Student Endowment Fund. @ddsv3 https://t.co/Ho7w7wereo https://t.co/bwck5RH2yd	2023-06-07T12:09:08.000Z	Own with image	Image of cheque	11	2	1549	1	N
54	3/3 le Nord peuvent maintenant se faire rembourser leurs frais de voyage et d’hébergement par @OntarioHealthOH. Pour en savoir davantage : https://t.co/D3l8pNF0lU #MédecinsRecherchés @snewbery1	2023-06-06T19:52:02.000Z	Own		3	0	204	0	N
55	2/3 Découvrez les diverses possibilités de stages de médecine au choix dans le #NordOntario. Les stagiaires canadiens de la #FMPD qui effectuent des stages cliniques au choix dans...	2023-06-06T19:52:02.000Z	Own		4	0	236	1	N
56	1/3 Discover the diverse medical elective opportunities across #NorthernOntario. Canadian #PGME trainees taking clinical electives in the North can now have travel and accommodation costs reimbursed by @OntarioHealthOH. Learn more: https://t.co/Fy5uOPnrcJ #WantedMD @snewbery1 https://t.co/O3ZkpMaCdT	2023-06-06T19:52:01.000Z	Own with link	Image of beach	13	4	5031	1	N
57	RT @NOSMPHPMProgram: Here is Emil (PGY4) enjoying a hike with his preceptor, fellow resident, and staff from @SMDhealthunit at the agency's…	2023-06-05T18:30:29.000Z	Retweet	Image of hiking	5	2	435	1	N
58	RT @NOSMLibrary: Librarian Alanna Campbell is at CHLA/ABSC 2023 facilitating a workshop with colleagues called “Friends don't let friends p…	2023-06-05T18:30:19.000Z	Retweet	Image of paper	16	2	634	0	N
59	RT @RayLJewett: The @nosm_cfsa has been hard at work with so much to celebrate over the last year! @thenosm Canadian workforce planning h…	2023-06-03T00:12:46.000Z	Retweet	Image of presentation	9	2	602	0	N
60	RT @RayLJewett: Happy Pride month from #Tbay @thenosm https://t.co/F53obNS14o	2023-06-03T00:12:11.000Z	Retweet	Image of pride bench	18	3	1543	0	Y	Y
61	RT @NOSMPHPMProgram: Thanks to Lyall, one of our PGY1 residents, for this beautiful photo taken in Sioux Lookout where he is currently on r…	2023-06-03T00:11:47.000Z	Retweet	Image of landscape	21	7	1436	1	Y	Y
62	RT @RayLJewett: A few presentations from this week @thenosm @nosm_cfsa for the Northern Health Research Conference https://t.co/NqApvyYOSj	2023-06-03T00:11:30.000Z	Retweet	Image of presentaion	12	4	696	0	N
63	RT @NOSMLibrary: ALERT: Interlibrary Loan Requests. Please note that as of June 9, 2023 RACER accounts will no longer be accessible. RACER…	2023-06-02T22:26:24.000Z	Retweet	Image of alert	3	4	817	0	N
64	Juin est le #MoisDeLaFierté. À l’Université de l'EMNO, nous nous sommes unis pour créer une culture de #Diversité, #Inclusion et #Respect. Aujourd’hui &amp; chaque jour, nous célébrons la communauté LGBTQS2+ et nous nous opposons à la discrimination. #Fierté2023 #RespecteLaDifférence	2023-06-01T11:52:11.000Z	Own		1	0	190	0	Y			Y		Y
65	June is #PrideMonth. At NOSM University, we have come together to create a culture of #Diversity, #Inclusion, and #Respect. Today, and every day, we celebrate the #2SLGBTQ+ community and stand against discrimination. #Pride2023 #RespectTheDifference https://t.co/0LZACDIQqi	2023-06-01T11:52:11.000Z	Own	Image of pride flag with NOSM logo	25	8	1479	2	Y			Y		Y
66	RT @NOSMLibrary: Resource of the month! Eckstrand, K. (2017). Trauma, Resilience, and Health Promotion in LGBT Patients (1st ed.). Springer…	2023-05-31T19:41:28.000Z	Retweet	Image of paper	1	1	342	0	Y	Y
67	RT @CaraGreenRD: An incredible day for NODIP @thenosm learning about sustainable food systems with visits to Poulin Potatoes, Truly Norther…	2023-05-31T16:26:02.000Z	Retweet	Image of students	11	2	462	1	N
68	RT @ddsv3: A pleasure to present at the @noma_nwo learning day today! @thenosm @JoanneMusico https://t.co/RTaLHdcfuY	2023-05-31T14:31:12.000Z	Retweet	Image of NOMA	10	2	527	0	N
69	RT @NOSMLibrary: Both locations are now open (Tuesday, May 30). We are open Monday-Friday 8:00 a.m. - 4:30 p.m. https://t.co/fkV5bmZqL4	2023-05-31T01:08:02.000Z	Retweet	Image of text	1	1	325	0	N
70	RT @NOSMLibrary: A number of our online resources are currently unavailable. Exceptions include ClinicalKey and ScienceDirect. To access, f…	2023-05-29T16:58:05.000Z	Retweet	Image of text	0	1	359	0	N
71	RT @katiezugic: So excited to talk social medicine, global health, &amp; simulation based education as one of the top education innovation proj…	2023-05-29T16:57:56.000Z	Retweet	image of students	40	8	4011	2	N
72	RT @NOSMLibrary: Both locations are closed until further notice. We will update upon reopening. Need support? Email askthelibrary@nosm.ca.	2023-05-29T16:57:47.000Z	Retweet	N/A	0	1	373	0	N
73	Join us next week at the 3rd Annual Northern Ontario Virtual Emergency Conference on June 8 from 9:00 a.m.–4:00 p.m. EST. For more information, check out the event website. https://t.co/kyRwpflSSa #NOSMCEPD #NOSMUniversity	2023-05-29T12:03:47.000Z	OWN WITH LINK	LINK TO EVENT	0	2	2247	0	N
74	Joignez-vous à nous la semaine prochaine pour la 3e conférence annuelle virtuelle du Nord de l'Ontario sur l’urgence qui aura lieu le 8 juin de 9 h à 16 h HNE. Consultez notre site Web pour en savoir davantage. https://t.co/kyRwpflSSa #EMNOEPPP #UniversitéEMNO	2023-05-29T11:55:10.000Z	OWN WITH LINK	LINK TO EVENT	0	2	2135	0	N
75	RT @BillWmccready: When you are Canada’s first medical university, you get to have a Nsideasmijigan and not a mace. ⁦@thenosm⁩ ⁦@ddsv3⁩ ⁦@a…	2023-05-28T16:01:18.000Z	Retweet	IMAGE OF DOCTOR	40	4	1410	0	N
76	RT @cblackst: Congratulations to the ⁦@thenosm⁩ graduates. Their hard work and commitment will benefit thousands of patients and their fami…	2023-05-28T15:52:27.000Z	Retweet	IMAGE OF GRADUATES	44	7	3748	0	N
77	RT @ddsv3: @thenosm has its first Chancellor! @cblackst https://t.co/ON1t8ih3Bs	2023-05-27T12:09:42.000Z	Retweet	IMAGE OF CHANCELLOR	39	9	8272	0	N
78	RT @ddsv3: Such a fantastic day. Thank you to the amazing team led by Registrar @Miriam_Cain and all our participants Chancellor @cblackst…	2023-05-27T04:20:23.000Z	Retweet	IMAGE OF CONVOCATION	46	7	3156	0	N
79	RT @adambluedryden: CEO and Professor emeritus. What an inspiring day with the new charter class for @thenosm #graduation2023 https://t.co/…	2023-05-27T02:35:48.000Z	Retweet	IMAGE OF PROF	27	2	1022	0	N
80	RT @adambluedryden: Will the real @thenosm charter class please stand up! #graduation2023 https://t.co/WqLk1bOLTE	2023-05-26T22:32:32.000Z	Retweet	IMAGE OF CHARTER CLASS	36	2	1524	0	N
81	RT @adambluedryden: Honoured to participate in the @thenosm grad of @nicole_dumonski and @CamilleJRHamm. Incredible doctors who will make m…	2023-05-26T21:21:45.000Z	Retweet	IMAGE OF GRADS	20	3	1681	0	N
82	RT @adambluedryden: It’s happening @thenosm grad. Excited to be sitting up there with @BillWmccready and @JasonShack1 #graduation https://t…	2023-05-26T20:02:29.000Z	Retweet	IMAGE OF GRAD	19	3	948	0	N
83	RT @cblackst: “Is there a doctor in the house?” In just a few hours there will be 64 ⁦@thenosm⁩ medical graduates ready to care for people…	2023-05-26T19:16:06.000Z	Retweet	IMAGE OF BLACKSTOCK	157	13	4647	0	N
84	RT @cblackst: The ⁦@thenosm⁩ Moose and I are so excited to be congratulating 64 medical school graduates and their loving family and friend…	2023-05-26T17:46:47.000Z	Retweet	IMAGE OF BLACKSTOCK	103	8	3540	2	N
85	Aujourd'hui comporte un événement marquant : la première collation des grades de l’#UniversitéEMNO! Nous sommes très fiers des 64 nouveaux médecins qui obtiendront leur grade. #EMNOMD #ClasseDe2023 #NordOntario @ddsv3	2023-05-26T13:58:29.000Z	OWN	N/A	4	2	430	0	N
86	Today marks an important milestone: the first graduating class of #NOSMUniversity, Canada’s first independent medical university! We are so proud of the 64 newly-minted physicians who are graduating! #NOSMMD #Classof2023 #NorthernOntario @ddsv3 https://t.co/WC3hdjTnB1	2023-05-26T13:58:29.000Z	OWN WITH IMAGE	IMAGE OF POSTER	18	7	2564	2	N
87	RT @mongeau_sherry: Congratulations to all our NOSM U graduates!! It has been an honour and a privilege working with all of you over the pa…	2023-05-26T13:31:06.000Z	Retweet	N/A	17	2	550	0	N
88	3/3 sur la recherche et les programmes passionnants. Ne manquez pas cette occasion de vous instruire et de nouer des liens durables. #NOSMUniversity #NetworkingEvent #UniversitéEMNO #ÉvénementDeRéseautage	2023-05-26T12:19:58.000Z	OWN	N/A	1	0	170	0	N
89	2/3Joignez-vous à nous à l’occasion de Cultiver les liens, une réception de réseautage en recherche, qui aura lieu le 1er juin de 16 h à 18 h. Faites connaissance de @nosm_cfsa et explorer des façons interactives de vous renseigner...	2023-05-26T12:19:57.000Z	OWN	N/A	1	0	170	0	N
90	1/3Join us at Cultivating Connections, a research networking reception on June 1, 4:00-6:00 p.m.! Get to know @nosm_cfsa and explore interactive ways of learning about exciting research and programs. Don't miss this opportunity to learn and make lasting connections.	2023-05-26T12:19:56.000Z	QUOTE RETWEET	IMAGE OF POSTER	2	0	623	1	N
91	RT @yoliwana: An honour and privilege to host a Chancellor Welcome Dinner at @SKHCsud and to share beaded medallions by artist Ravenah Spad…	2023-05-26T11:39:01.000Z	Retweet	IMAGE OF CHANCELLOR	41	4	1957	0	N
92	RT @ddsv3: @thenosm Board of Governors meet with our Chancellor @cblackst ! She’s so impressive! https://t.co/GtCaJhz11I	2023-05-26T11:38:16.000Z	Retweet	IMAGE OF MEETING	17	3	766	0	n
93	Entretenez-vous avec des chercheurs de pointe en santé dans le #NordOntario! Joignez-vous à nous la semaine prochaine, les 1er et 2 juin, pour la Conférence sur la #Recherche en santé dans le Nord. https://t.co/PSl5tJvDZU #EMNOEPPP #UniversitéEMNO	2023-05-26T03:12:12.000Z	own with link	LINK TO EVENT	1	0	184	0	N
94	L’#UniversitéEMNO célèbre la collation des grades. Comme la Dre Verma le dit dans son blogue : « Le passage à une seule collation des grades est nécessaire car, peu importe où nous nous trouvons dans le Nord de l'Ontario, nous constituons une université et un corps étudiant.»	2023-05-25T15:41:55.000Z	OWN	N/A	4	0	190	0	N
95	This week, #NOSMUniversity celebrates its first convocation. As Dr. Sarita Verma says in her blog, “The shift to one convocation is necessary as, no matter where we all are in Northern Ontario, we are one university and one student body.”@ddsv3 https://t.co/BpyIpvMEFu https://t.co/3kDuFFAkeA	2023-05-25T15:37:17.000Z	OWN WITH IMAGE	IMAGE OF GRAD	14	3	1299	0	N
96	Joignez-vous à l'#UniversitéEMNO pour célébrer la #Classede2023 et installer sa première chancelière, Mme Cindy Blackstock, Ph.D. Participez à cet événement historique demain, le 26 mai 2023 dès 16 h HNE diffusé en direct sur YouTube. #CollationDesGradesEMNO #EMNOMD	2023-05-25T14:10:14.000Z	OWN	N/A	1	0	149	0	N
97	Join #NOSMUniversity as we celebrate the #Classof2023 and install @cblackst as the inaugural Chancellor. Be part of this historic event on May 26, 2023, starting at 4:00 p.m. via YouTube live-stream. #NOSMGraduation #NOSMMD @ddsv3 @leevtoner https://t.co/PydtPwMx5a	2023-05-25T14:09:02.000Z	OWN WITH LNK	LINK TO YOUTUBE	6	3	2075	0	N
98	RT @ddsv3: A custom Gift from Community (hand beaded) for the Chancellor and the Vice-Chancellor of @thenosm @cblackst Miigwetch @yoliwana…	2023-05-25T13:21:28.000Z	Retweet	IMAGE OF GIFT	51	7	1571	0	N
99	Network with leading health researchers in #NorthernOntario! Join us next week, June 1 &amp; 2, at the Northern Health #Research Conference. https://t.co/PSl5tJvDZU #NOSMCEPD #NOSMUniversity https://t.co/iF2WICYTBq	2023-05-25T12:02:07.000Z	OWN	N/A	3	2	592	0	N
100	RT @alexanawati: Last week, the amazing @nosm_cfsa team presented a poster @TheNetworkTUFH conference of the Americas detailing our review…	2023-05-24T18:51:16.000Z	Retweet	Research poster	12	6	1335	1	N
101	Earlier today, Dr. Cindy Blackstock, #NOSMUniversity’s first Chancellor, learned about research @thenosm with @ChrisThome7. @cblackst @ddsv3 @dmarshnosm https://t.co/cIQPgReeAG	2023-05-24T18:51:10.000Z	Own with images	Image of faculty	16	5	2465	0	N
102	RT @cblackst: So honoured to be honouring the ⁦@thenosm⁩ graduates this week and meeting all of the amazing faculty, staff, and community m…	2023-05-24T17:29:03.000Z	Retweet	Image of faculty	124	16	4890	3	N
103	It is an honour to welcome @cblackst to #NOSMUniversity’s Sudbury campus for a tour and opportunity to meet with learners, faculty and staff. @ddsv3 @NOSMLibrary @yoliwana https://t.co/F8cIOowDZW	2023-05-24T15:18:10.000Z	Own with images	Image of faculty	19	4	1025	0	N
104	RT @jyduclos: @thenosm, Sudbury—With @MarcSerreMP &amp; @VivianeLapointe exploring #NOSM's impactful work with Francophone and Indigenous com…	2023-05-23T22:33:46.000Z	Retweet	Image of conference	23	7	2270	2	N
105	Positive, productive and efficient discussions today about Northern health care with @GreaterSudbury mayor @LefebvrePaul, #Sudbury MP @VivianeLapointe, @thenosm President, Vice-Chancellor, Dean and CEO @ddsv3, Nickel Belt MP @MarcSerreMP and Canada Health Minister @jyduclos https://t.co/2S3w9TDGJa	2023-05-23T18:21:58.000Z	Own with image	Image of politicians	14	3	1851	0	N
106	The opening procession of NOSM University MD celebrants, to the powerful sound—and gift—of the Jeordi Pierre Drummers. #NOSMU2023 #NOSMUGrads #ThunderBay https://t.co/XAkc0V3VCF	2023-05-20T00:26:15.000Z	Own with video	Link to video	27	2	1416	2	N
107	Look at the joy! Congratulations to the NOSM University MD celebrants in #ThunderBay! @ddsv3 #NOSMU2023 #NOSMUGrads https://t.co/DanhrAxrPI	2023-05-19T23:13:49.000Z	Own with image	Image of students	36	4	2869	1	N
108	The NOSM University Medical Coat Ceremony, at the end of which Dr. Verma announced, “It is my pleasure to now call you doctor!” #NOSMU2023 #NOSMUGrads @ddsv3 #ThunderBay https://t.co/74OUdIfyj0	2023-05-19T20:40:13.000Z	Own with image	Image of students	14	5	2152	0	N
109	Getting ready for their Graduation Celebration in #ThunderBay! These dynamos will soon be MDs! #NOSMU2023 #NOSMUGrads https://t.co/QpoKo92HHr	2023-05-19T19:53:45.000Z	Own with image	Image of students	44	7	2729	0	N
110	NOSM University Recovering from Cyber Incident. | L’Université de l’EMNO se remet d’un cyber incident https://t.co/kFahbSfaol https://t.co/bOEndndCcj	2023-05-19T18:22:03.000Z	Own with link	Link to article	3	3	914	0	N
111	4/4 Meilleure présentation de recherche au Symposium de recherche en chimie et en biochimie : Lucas Mrozewski (étudiant en 4e année de chimie et biochimie, supervisé par T.C. Tai, Ph.D. et Aseem Kumar, Ph.D.), « Effects of Complement C5A on Adrenal Cell Function »	2023-05-19T14:10:16.000Z	Own		0	0	199	0	N
112	3/4 Meilleure présentation orale à la Journée de la biologie de l’Ontario : James Lee (étudiant en 4e année de biologie, supervisé par T.C. Tai, Ph.D. et Suji Tharmalingam, Ph.D.), « Catecholamine Biosynthesis and Regulation in Adrenal Cells: The Influence of Progesterone »	2023-05-19T14:10:16.000Z	Own		1	0	266	0	N
113	2/4 Meilleure présentation orale à la Journée de la biologie de l’Ontario : Taryn Thompson (étudiante en 4e année de kinésiologie, supervisée par David MacLean, Ph.D.), « Multiple exercise bouts increase GLUT4 expression in cardiac tissue following DOX treatment »	2023-05-19T14:10:15.000Z	Own		0	0	77	1	N
114	1/4 L’#UniversitéEMNO félicite trois étudiants universitaires récompensés lors du symposium récent qui sont supervisés par des membres de l’#EMNOCorpsProfessoral. https://t.co/v4f3FoCzxi	2023-05-19T14:10:15.000Z	Own	Congratulations image	2	0	663	1	N
115	4/4 Best research presentation at the Chemistry and Biochemistry Research Symposium: Lucas Mrozewski (4th year Chemistry and Biochemistry student, supervised by Dr. T.C. Tai and Dr. Aseem Kumar), "Effects of Complement C5A on Adrenal Cell Function"	2023-05-19T14:10:14.000Z	Own		0	0	199	0	N
116	3/4 Best Oral Presentation at Ontario Biology Day: James Lee (4th year Biology student, supervised by Dr. T.C. Tai and Dr. Suji Tharmalingam), “Catecholamine Biosynthesis and Regulation in Adrenal Cells: The Influence of Progesterone"	2023-05-19T14:10:14.000Z	Own		1	0	266	1	N
117	2/4 Best Oral Presentation at Ontario Biology Day: Taryn Thompson (4th year Kinesiology student, supervised by Dr. David MacLean), “Multiple exercise bouts increase GLUT4 expression in cardiac tissue following DOX treatment”	2023-05-19T14:10:14.000Z	Own		0	0	77	1	N
118	1/4#NOSMUniversity congratulates three recent symposium winners! All three are university students who are supervised by #NOSMFaculty. https://t.co/OyE1oqEcLY	2023-05-19T14:10:13.000Z	Own	Congratulations image	2	0	663	1	N
119	@ddsv3 @OntarioCollege #NOSMFaculty #NOSMAlumni #WFDD2023 #TheHeartOfHealthcare #EMNOCorpsProfessoral #EMNODiplômés #JMMF2023 #ToujoursPrêtsÀSoigner	2023-05-19T11:46:27.000Z	Own		2	1	274	0	N
120	Aujourd’hui c’est la #JournéeMondialeDesMédecinsDeFamille! Merci à tous les #MédecinsDeFamille extraordinaires et assidus au travail du #NordOntario. Nous apprécions votre dévouement et vos énormes contributions à la #MédecineRurale, la #MédecineUrgence, l’#ÉdMéd, et bien plus. https://t.co/WAaIYk9WYk	2023-05-19T11:46:27.000Z	Own	Image of student	3	1	381	1	N
121	Today is #WorldFamilyDoctorDay! Thank you to all the extraordinary, hardworking physicians in #NorthernOntario. We value your dedication and enormous contributions to #RuralMedicine, #EmergencyMedicine, #MedEd, and more. @ddsv3 @OntarioCollege https://t.co/O7XDZvBsuP	2023-05-19T11:46:26.000Z	Own	Image of student	12	3	2587	1	N
122	RT @MenoYaWin: It was a pleasure hosting Dr. Verma and the incredible team at @thenosm!	2023-05-19T03:58:09.000Z	Retweet	Image of faculty	10	3	858	0	N
123	RT @NOSMMDworkforce: And welcome home to Dr. Michela Febrarro! Another @thenosm alum coming home after fellowship away. Wonderful news for…	2023-05-19T03:56:46.000Z	Retweet	Image of doctor	8	2	852	0	N
124	RT @ddsv3: Tomorrow is the first Graduation Celebration for West Campus ThunderBay NOSM U Class of 2023 MDs! @thenosm https://t.co/x4og46D5…	2023-05-19T03:55:32.000Z	Retweet	Congratulations gif	19	1	876	0	N
125	RT @bzelek: Dr. Darryl Vance is the recipient of @thenosm Faculty Mentorship Award! He was thrilled to be joined by his psychiatry colleagu…	2023-05-19T03:55:02.000Z	Retweet	Image of faculty	10	2	605	0	N
126	RT @jessicalpope: I’ve seen more of Northern Ontario in the last 3 months than I have in my entire lifetime. Thank you to our hosts in #Sio…	2023-05-19T03:54:08.000Z	Retweet	Image of Northern Ontario	69	3	4391	1	N
127	Applaudissons les étudiantes talentueuses de l'Université de l'EMNO, Ashley et Taylor, qui se lanceront sur la glace au Championnat national de hockey de 2023 Fred Sasakamoose « Chief Thunderstick » du 18 au 21 mai! @RedSky454 #HockeyAutochtone https://t.co/GAYw8QG1uB	2023-05-18T20:46:07.000Z	Own	Link to article	2	0	267	0	N
128	Let’s cheer for talented #NOSMUniversity learners Ashley and Taylor as they hit the ice at the 2023 Fred Sasakamoose "Chief Thunderstick" National Hockey Championship on May 18-21! @RedSky454 #IndigenousHockey https://t.co/GAYw8QG1uB	2023-05-18T20:46:06.000Z	Own	Link to article	10	1	1109	2	N
129	RT @ddsv3: Nom nom nom. I really enjoyed Moose stew. Traditional foods that heal are deeply ingrained in community culture. @MenoYaWin @yol…	2023-05-17T11:50:20.000Z	Retweet		20	2	4	4	N
130	RT @yoliwana: Grateful to Kathy and team ⁦@MenoYaWin⁩ for hosting ⁦@thenosm⁩! What innovation the Elders envisioned ⁦@ddsv3⁩ https://t.co/u…	2023-05-16T23:07:14.000Z	Retweet	Image of faculty	19	3	884	0	N
131	Inscrivez-vous maintenant à la prochaine activité des Rondes cliniques pannordiques. #EMNOEPPP #UniversitéEMNO https://t.co/U3XJmyxDeV	2023-05-16T11:43:54.000Z	Own with link	Link to event	0	0	199	0	N
132	Register now for the next Pan-Northern Clinical Rounds event. #NOSMCEPD #NOSMUniversity https://t.co/MeLERshxa1 https://t.co/654qmxpAbI	2023-05-16T11:15:12.000Z	Own with link	Link to event	1	0	595	1	N
133	Nous embauchons! L'Université de l’EMNO est à la recherche d’une analyste financière (recherche) ou d’un analyste financier (recherche). Ce poste et certains autres sont affichés sur la page https://t.co/MBkI0IN6qI.	2023-05-15T23:29:00.000Z	Own with link	Link to application	0	0	256	0	N
134	We're hiring! NOSM University is seeking a Financial Analyst (Research). This, and other job postings, are available at https://t.co/MBkI0IMyBa. https://t.co/MYFzPWjLEC	2023-05-15T23:28:59.000Z	Own with link	Link to application	2	2	1094	1	N
135	RT @ddsv3: I’m about to speak to City Council in ThunderBay! I’m really excited to engage in dialogue about @thenosm and our commitment to…	2023-05-15T22:12:03.000Z	Retweet	Image of Northern Ontario	33	3	1334	1	N
136	Voyez nos prochaines activités du Programme de soins palliatifs. #EMNOEPPP #UniversitéEMNO #SoinsPalliatifs ➤ https://t.co/ioqFdIbglN	2023-05-13T19:51:40.000Z	Own with link	Link to event	1	1	355	0	N
137	Check out our upcoming Palliative Care Program events. #NOSMCEPD #NOSMUniversity #PalliativeCare ➤ https://t.co/ioqFdIbglN https://t.co/UQug2ZBMeK	2023-05-13T19:51:40.000Z	Own with link	Link to event	3	2	1026	1	N
138	Inscrivez-vous maintenant : La 3e conférence annuelle virtuelle du Nord de l'Ontario sur l’urgence est dans un mois seulement. Joignez-vous à nous le 8 juin de 9 h à 16 h HNE.https://t.co/kyRwpflSSa #EMNOEPPP #UniversitéEMNO	2023-05-13T18:41:28.000Z	Own with link	Link to event	1	1	350	0	N
139	Register now: 3rd Annual Northern Ontario Virtual Emergency Conference is only one month away. Join us on June 8 from 9:00 a.m.–4:00 p.m. EST. https://t.co/kyRwpflSSa #NOSMCEPD #NOSMUniversity	2023-05-13T18:41:27.000Z	Own with link	Link to event	6	4	1198	1	N
140	L’inscription à la Conférence sur la #Recherche en santé dans le Nord est maintenant ouverte. Joignez-vous à nous les 1er et 2 juin et entretenez-vous avec des chercheurs de pointe dans le domaine de la santé du #NordOntario. #EMNOEPPP #UniversitéEMNO https://t.co/PSl5tJvDZU	2023-05-13T16:15:34.000Z	Own with link	Link to event	1	1	324	0	N
141	Registration for the Northern Health #Research Conference is now open. Join us June 1-2 and network with leading health researchers in #NorthernOntario. #NOSMCEPD #NOSMUniversity https://t.co/PSl5tJvDZU https://t.co/CBQRO9cofZ	2023-05-13T16:15:33.000Z	Own with link	Link to event	4	2	862	1	N
142	RT @katiezugic: Humbled doesn’t even begin to cover it. So honoured to receive the Learner Advocacy &amp; Leadership award at #NUAC2023 @thenos…	2023-05-11T22:03:02.000Z	Retweet	Image of student	49	2	3492	4	N
143	RT @katiezugic: One of the best parts of #NUAC2023 was standing alongside these two Community Champions that I was lucky enough to call my…	2023-05-11T22:02:53.000Z	Retweet	Image of faculty	23	4	1193	0	N
144	L’#UniversitéEMNO est fière d’annoncer les accomplissements du corps professoral, de la population étudiante et des diplômées et diplômés lors de sa toute première Célébration des accomplissements de l’Université de l’EMNO qui a eu lieu le 5 mai 2023. https://t.co/AFcGZEUPMr	2023-05-11T17:51:56.000Z	Own with link	Link to article	3	1	257	0	N
145	#NOSMUniversity is proud to announce the accomplishments of #NOSMFaculty, learners, and #NOSMAlumni at the inaugural NOSM University Achievement Celebration, held on Friday, May 5. @ddsv3 #MedEd #ÉdMéd https://t.co/N5bDLY8cG9 https://t.co/nI0qMzAif2	2023-05-11T17:51:55.000Z	Own with link	Link to article	13	4	1595	1	N
146	RT @NOSMMDworkforce: Happy National Physicians' Day! We are very lucky to have amazing physicians practicing in Northern Ontario! To all p…	2023-05-11T17:18:04.000Z	Retweet	Thank you post	14	4	1312	0	N
147	Aujourd’hui, c’est l’anniversaire de @SpiritBear et la #JournéeOursonTémoin qui est l’occasion de passer le message au sujet du #PrincipeDeJordan et de l’importance de sa mise en œuvre complète. #LutterContreLeRacisme #ÉquitéEnSanté #ResponsabilitéSociale @cblackst @ddsv3	2023-05-10T11:26:31.000Z	Own		2	4	2139	0	Y			Y
148	Today is @SpiritBear’s BEARthday and #BearWitnessDay to spread the word about #JordansPrinciple and the importance of its full implementation. #FightRacism #HealthEquity #SocialAccountability @cblackst @ddsv3 https://t.co/08JxwfnrOq	2023-05-10T11:26:30.000Z	Own		20	10	3368	1	Y			Y
149	Nous embauchons! L'Université de l’EMNO est à la recherche d’une doyenne adjointe ou d’un doyen adjoint, Affaires des résidentes et résidents. Ce poste et certains autres sont affichés sur la page https://t.co/MBkI0IMyBa.	2023-05-10T03:46:28.000Z	Own with link	Link to application	1	1	298	0	N
150	We're hiring! NOSM University is seeking an Assistant Dean, Resident Affairs. This, and other job postings, are available at https://t.co/MBkI0IMyBa. https://t.co/5UWkGeLSwQ	2023-05-10T03:46:27.000Z	Own with link	Link to application	1	1	648	1	N
151	RT @ddsv3: Today is Indigenous Nurses Day, during National Nursing Week. To all First Nations, Métis Nurses we thank you for your courage a…	2023-05-09T17:45:11.000Z	Retweet	Thank you post	14	3	707	0	Y	Y
152	3/3 Consultez le site Web de l’événement pour en savoir davantage. @ddsv3 #EMNOEPPP #UniversitéEMNO https://t.co/PSl5tJvDZU	2023-05-08T22:41:16.000Z	Own	Link to event	1	0	209	0	N
153	2/3 La Conférence sur la #Recherche en santé dans le Nord est dans moins d’un mois! Joignez-vous à nous les 1er et 2 juin pour vous entretenir avec des chercheurs de pointe dans le domaine de la santé du #NordOntario.	2023-05-08T22:41:15.000Z	Own		1	0	254	1	N
154	Northern Health #Research Conference is less than a month away! Join us on June 1 &amp; 2 to network with leading health researchers in #NorthernOntario. For more information, check out the event website. @ddsv3 #NOSMCEPD #NOSMUniversity https://t.co/PSl5tJvDZU https://t.co/DwYUQOJ82L	2023-05-08T22:41:15.000Z	Own with link	Link to event	2	1	719	1	N
155	4/4 @ddsv3 @alexanawati @bzelek @briannejw0 @dmarshnosm @NWOntDoctor @NaanaJumahMD @n_rammys @RonyAtouiMD @TeresaMarsh19 @urotelehealth @AttemaGhislaine @JanelleLazor @snewbery1 @CaraGreenRD @jamesmaskalyk	2023-05-08T13:45:08.000Z	Own		2	0	285	0	N
156	3/4 Merci pour votre inspiration et votre soutien au perfectionnement novateur du corps professoral! #UniversitéEMNO #ÉdMéd #EMNOCorpsProfessoral #EMNODiplômés	2023-05-08T13:45:05.000Z	Own		1	0	213	0	N
157	2/4 #ConstellationsDuNord a été un grand succès! Merci à tous nos invités, notre personnel, pour l’atelier et l’innovation, et aux conférenciers principaux.	2023-05-08T13:45:04.000Z	Own		2	0	126	1	N
158	1/4 #NorthernConstellations was a complete success! Thanks to all our guests, staff, and workshop, innovation, and keynote speakers. Thank you for your inspiration and support of innovative faculty development! #NOSMCEPD #NOSMUniversity #MedEd #NOSMFaculty #NOSMAlumni https://t.co/TovnNitF8Y	2023-05-08T13:45:03.000Z	Own with link	Link to event	10	3	2185	1	N
159	RT @adambluedryden: Some of my favourite people all in one place @thenosm until next year…#northernconstellations https://t.co/Wdm7Ww19CJ	2023-05-06T23:40:45.000Z	Retweet	Image of faculty	11	2	971	0	N
160	RT @ddsv3: #NUAC2023 @thenosm The Last Lecture by the amazing Dr James Goertzen https://t.co/FXkj3RAT1v	2023-05-06T11:53:22.000Z	Retweet	Image of presentation	23	1	970	1	N
161	RT @adambluedryden: Hanging with @thenosm some award winners and med student hall of famers ! #NUAC2023 https://t.co/H6EFyepbHo	2023-05-06T11:53:09.000Z	Retweet	Image of students	17	3	1214	0	N
162	RT @hinterlandphpm: Awesome @NOSMPHPMProgram PGY1 Dr. @LyallPHPM celebrating with faculty Dr. John Tuinema at Northern Constellations. Con…	2023-05-06T11:53:03.000Z	Retweet	Image of students	23	2	956	0	N
163	RT @Miriam_Cain: Dr. Goertzen Words of Wisdom and Recollection #NUAC2023 ⁦@thenosm⁩ https://t.co/NkjGsVxGZU	2023-05-06T11:52:50.000Z	Retweet	Image of faculty	8	3	767	1	N
164	RT @adambluedryden: The best part of @thenosm #NUAC23 is the people. Excited to meet Dr Osman who helps so much with vascular surgery to th…	2023-05-06T11:52:33.000Z	Retweet	Image of faculty	19	2	1125	1	N
165	RT @SarahGiles10: Dr. Laura Noack received @thenosm's inaugural Distinguished Alumni Achievement Award tonight. She is a rockstar rural gen…	2023-05-06T11:52:03.000Z	Retweet	Image of faculty	93	10	5295	4	N
166	RT @CaraGreenRD: Joined by an amazing group of NOSM U dietetic learners, preceptors, and faculty to share a meal in celebration of NOSM U (…	2023-05-06T04:32:17.000Z	Retweet	Image of students	18	5	1035	1	N
167	RT @jessicalpope: Celebrating greatness tonight @thenosm #NUAC2023 #thunderbay https://t.co/rPjLUjdfr2	2023-05-05T23:32:32.000Z	Retweet	Image of awards	19	5	1201	0	N
168	RT @ddsv3: #NUAC2023 @thenosm Inaugural Achievement Celebration https://t.co/3FAVD99bSN	2023-05-05T23:20:08.000Z	Retweet	Image of faculty	29	3	1664	2	N
169	RT @RogerStrasser: ⁦@ddsv3⁩ ⁦@thenosm⁩ President opens the inaugural #NUAC Awards Ceremony. https://t.co/lKtz2Ry7Ic	2023-05-05T23:07:43.000Z	Retweet	Image of president	28	7	1129	0	N
170	RT @n_rammys: Thank you #northernconstellations2023 @thenosm for allowing me to present my research (with @alexanawati @SAFEforHealth)! An…	2023-05-05T22:28:57.000Z	Retweet	Image of presentation	22	4	2360	4	N
171	RT @ddsv3: May 5th is the National Day of Awareness for Missing and Murdered Indigenous Women, Girls and 2SLGBTQQIA people. @thenosm rememb…	2023-05-05T22:08:35.000Z	Retweet	Image of hospital	10	1	542	0	Y	Y
172	RT @alexanawati: great work @n_rammys #NorthernConstellations @thenosm @nosm_cfsa	2023-05-05T22:07:54.000Z	Retweet	Image of presentation	6	2	955	0	N
173	RT @adambluedryden: Who is having more fun than us! @sarah_mcisaac @n_rammys presents for the first time at @thenosm faculty development co…	2023-05-05T22:07:46.000Z	Retweet	Image of faculty	13	2	1502	0	N
174	C’est la #JournéeInternationaleDeLaSage-Femme! Aujourd’hui, nous soulignons le rôle important des #Sages-Femmes dans l’amélioration des #SoinsMaternels et de la #SantéDuNouveau-Né au Canada et dans le monde. @ddsv3	2023-05-05T18:22:18.000Z	Own		1	0	171	0	N
175	It’s #InternationalDayOfTheMidwife! Today we mark the important role that #Midwives play to improve #MaternalHealth and #NewbornHealth, both in Canada and globally. @ddsv3 https://t.co/EFzHGDTOPn	2023-05-05T18:22:17.000Z	Own		1	0	427	0	N
176	RT @ddsv3: This evening will be historic for @thenosm . Our first achievement celebration. Over 200 guests are attending! https://t.co/7o…	2023-05-05T16:48:40.000Z	Retweet		19	4	959	0	N
177	L’#UniversitéEMNO annonce sa nouvelle doyenne associée, Éducation permanente et perfectionnement professionnel : la Dre Tara Baron, #pédiatre primée. #ÉdMéd #EMNOEPPP ➡ https://t.co/0wNc8ULiVJ	2023-05-05T12:00:15.000Z	Own with link	Link to article	1	1	230	0	N
178	#NOSMUniversity announces its new Associate Dean of Continuing Education and Professional Development: award-winning #pediatrician Dr. Tara Baron. #MedEd #NOSMCEPD @ddsv3 ➡ https://t.co/pSs9GMmbGU https://t.co/8FFn73u3BQ	2023-05-05T12:00:14.000Z	Own with link	Link to article	25	8	3168	1	N
179	During #CMHAMentalHealthWeek, use #MyStory to join the conversation and spread awareness. Download the toolkit: https://t.co/flQAfSTz4M. @ddsv3	2023-05-04T21:30:15.000Z	Own with link	Link to article	1	0	291	0	N
180	En cette #SemaineDeLaSantéMentale de l’#ACSM, utilise #MonHistoire pour prendre part à la conversation et contribuer à la sensibilisation. Télécharge la trousse à outils à https://t.co/gVaTjJJDAT. @ddsv3	2023-05-04T21:25:11.000Z	Own with link	Link to article	1	0	283	0	N
181	3/3 ✨@alexanawati @bzelek @briannejw0 @dmarshnosm @NWOntDoctor @NaanaJumahMD @n_rammys @RonyAtouiMD @TeresaMarsh19 @urotelehealth @AttemaGhislaine @JanelleLazor @snewbery1 @CaraGreenRD	2023-05-04T20:16:01.000Z	Own		5	0	211	0	N
182	2/3 #ConstellationsDuNord! Venez écoutez la conférencière et le conférencier incroyables, Danielle Daniel et @jamesmaskalyk et participez à plus de 25 séances concourantes! ✨https://t.co/mBma9cv7eX #UniversitéEMNO #EMNOCorpsProfessoral #ÉdMéd #EMNODiplômés #EPPP	2023-05-04T20:16:00.000Z	Own with link	Link to event	1	1	338	1	N
183	1/3 #NorthernConstellations! Catch incredible keynote speakers Danielle Daniel and @jamesmaskalyk, and more than 25 concurrent sessions!✨https://t.co/mBma9cv7eX #NOSMUniversity #NOSMFaculty #MedEd #NOSMAlumni #CEPD https://t.co/JXgkxx727r	2023-05-04T20:15:58.000Z	Own with link	Link to event	6	5	1963	1	N
184	Nous embauchons! L'Université de l’EMNO est à la recherche d’une analyste financière ou d’un analyste financier et une cheffe ou un chef de projet, Stratégie de renforcement du corps médical. Ces postes et certains autres sont affichés sur la page https://t.co/MBkI0IMyBa.	2023-05-03T20:17:23.000Z	Own with link	Link to application	1	0	180	0	N
185	We're hiring! NOSM University is seeking a Financial Analyst and a Project Manager, Physician Workforce Strategy. These, and other job postings, are available at https://t.co/MBkI0IMyBa. https://t.co/CLqgNbJZm4	2023-05-03T20:17:21.000Z	Own with link	Link to application	3	1	567	1	N
186	3/3 Venez écoutez la conférencière et le conférencier incroyables, Danielle Daniel et @jamesmaskalyk et participez à plus de 25 séances concourantes. ✨https://t.co/mBma9cv7eX #NOSMFaculty #MedEd #NOSMAlumni #CEPD #EMNOCorpsProfessoral #ÉdMéd #EMNODiplômés #EPPP	2023-05-03T12:25:20.000Z	Own with link	Link to event	0	0	195	0	N
187	2/3 L’attente est presque finie! #ConstellationsduNord, la conférence annuelle de perfectionnement du corps professoral de l'Université de l'EMNO, est ce vendredi 5 et samedi 6 mai.	2023-05-03T12:25:19.000Z	Own		1	0	212	1	N
188	1/3 #NorthernConstellations, NOSM University's annual Faculty Development conference, is this Friday, May 5 and Saturday, May 6. Catch incredible keynote speakers Danielle Daniel and @jamesmaskalyk, and more than 25 concurrent sessions. ✨https://t.co/mBma9cv7eX https://t.co/jYustIWjHr	2023-05-03T12:25:17.000Z	Own with link	Link to event	2	0	482	1	N
189	L’#EMNOCorpsProfessoral a brillé lors de la remise des #Prix de la @SRPCanada la semaine dernière qui a récompensé beaucoup de membres. Nous sommes très fiers de vos accomplissements! #MédecineRurale #SRPC2023 @ddsv3	2023-05-03T11:47:04.000Z	Own	Congratulations	2	0	178	0	N
190	#NOSMFaculty shone at the @SRPCanada #Awards last week, and many were recognized for their achievements. Congratulations on this recognition–we are so proud of your accomplishments! #RuralMedicine #SRPC2023 @ddsv3	2023-05-03T11:47:03.000Z	Quote retweet	Congratulations	11	3	1308	1	N
191	Sincères félicitations au Dr William Hettenhausen, #EMNOCorpsProfessoral, pour sa Distinction pour services émérites de la @CdnDentalAssoc. Le prix récompense les contributions exceptionnelles à la #ProfessionDentaire et à la #SantéOrale de la population canadienne. @ddsv3	2023-05-02T13:27:13.000Z	Own	Congratulations	1	0	148	0	N
192	A heartfelt congratulations to #NOSMFaculty Dr. William Hettenhausen for his Distinguished Service Award from the @CdnDentalAssoc. The award recognizes outstanding contributions to the #DentalProfession and #OralHealth of Canadians. @ddsv3 https://t.co/vRJ66WpI9x	2023-05-02T13:27:12.000Z	Own	Congratulations	2	1	485	1	N
193	Prix d’excellence en enseignement clinique : Dre Florence Morriello, résidente en médecine interne Prix d’excellence en enseignement en résidence : Dr Tahereh Haji, résident en pédiatrie Prix de la citoyenneté pour les étudiants en médecine : Sarah Hunt	2023-05-02T12:00:40.000Z	Own	Congratulations	0	0	156	0	N
194	Félicitations aux trois membres exceptionnels de la communauté de l’#UniversitéEMNO qui ont reçu des prix de la Professional Association of Residents of Ontario! #EMNOCorpsProfessoral #EMNORésidents #ÉdMéd @ddsv3 https://t.co/VXAXVmqXoa	2023-05-02T12:00:38.000Z	Own	Congratulations	1	0	209	1	N
195	Excellence in Clinical Teaching Award: Dr. Florence Morriello, Internal Medicine resident Residency Teaching Award: Dr. Tahereh Haji, Pediatrics resident Citizenship Award for Medical Students: Sarah Hunt	2023-05-02T12:00:37.000Z	Own	Congratulations	1	0	162	1	N
196	Congratulations to three exceptional members of our #NOSMUniversity community for their awards from the Professional Association of Residents of Ontario! #NOSMFaculty #NOSMResidents #MedEd @ddsv3 https://t.co/Ibnor3O50Y	2023-05-02T12:00:36.000Z	Own	Congratulations	4	0	661	1	N
197	Il est bon pour la #SantéMentale et physique de passer du temps dans la nature, et ce fut un plaisir de participer à ce projet! #NorthBay #CharteOkanagan @ddsv3	2023-05-02T10:23:00.000Z	OWN		0	0	141	0	N
198	Spending time in #Nature is great for physical and #MentalHealth, and we were excited to be a partner on this project! #NorthBay #OkanaganCharter @ddsv3	2023-05-02T10:22:59.000Z	QUOTE RETWEET	IMAGE OF HIKE	0	0	469	1	N
199	✨Join us this Friday!✨	2023-05-02T02:47:20.000Z	QUOTE RETWEET	IMAGE OF POSTER	6	1	882	0	N
200	1/3 Join us for the inaugural #NOSMUniversity Achievement Celebration, Friday, May 5, 2023 in #ThunderBay. We’ll recognize awards achieved this year by students, #NOSMFaculty, and #NOSMAlumni. Purchase tickets today. @ddsv3 ✨https://t.co/rGT5D8rYym https://t.co/QI0Ska8MmL	2023-04-27T13:19:56.000Z	OWN WITH IMAGE	IMAGE OF POSTER					N
201	SVAM : Félicitations à Christopher Mushquash, Ph.D., #EMNOCorpsProfessoral, lauréat du Gairdner Momentum Award de 2023! Ce prix récompense son travail dans des recherches sur la santé mentale et la consommation de substances menées par des #Autochtones. #ResponsabilitéSociale	2023-04-28T19:47:59.000Z	OWN WITH LINK	IMAGE OF RESEARCHER	10	1	968	2	Y	Y
202	ICYMI: Congratulations to Dr. Christopher Mushquash, #NOSMFaculty, recipient of the 2023 Canada Gairdner Momentum Award! The award recognizes his work on #IndigenousLed mental health and substance use research. #SocialAccountability @ddsv3 ➡️https://t.co/tno5BKT8pu	2023-04-28T19:01:26.000Z	OWN		0	0	131	0	Y	Y
203	SVAM : La chancelière de l’#UniversitéEMNO, @cblackst, réfléchit à l’intersection de l’#Université et de l’#Activisme dans un article de @UA_magazine. @ddsv3 #Responsabilité sociale #LutterContreLeRacisme ➡️https://t.co/kSNsJWGJSL	2023-04-28T16:13:39.000Z	OWN WITH LINK	IMAGE OD CHANCELLOR	1	2	506	0	Y				Y	Y
204	SVAM: Nous avons récemment rencontré @BillBlair, ministre fédéral de la #ProtectionCivile, pour parler des besoins en matière de soins de santé à #Sudbury et dans le #NordOntario. @ddsv3 ➡️https://t.co/3GPflRPeaw	2023-04-28T16:12:44.000Z	OWN WITH LINK	IMAGE OF FEDERAL MINISTER	1	1	469	1	N
205	ICYMI: #NOSMUniversity Chancellor, @cblackst reflects on the intersection of #Academia and #Activism in an article in @UA_magazine @ddsv3 #SocialAccountability #FightRacism ➡️https://t.co/TvisxYc4Jf	2023-04-28T16:03:05.000Z	OWN WITH LINK	IMAGE OF CHANCELLOR	15	7	1672	2	Y				Y	Y
206	ICYMI: We recently met with @BillBlair federal Minister of #EmergencyPreparedness, to talk about health-care needs in #Sudbury and #NorthernOntario. @ddsv3 ➡️https://t.co/GNj3fyXwvz	2023-04-28T13:02:05.000Z	OWN WITH LINK	IMAGE OF FEDERAL MINISTER	1	1	469	1	N
207	Inscrivez-vous maintenant : le GLE en psychiatrie de Thunder Bay offre Une journée dans les troubles de l’alimentation le 12 mai de 9 h à 16 h HNE. Assistez-y en personne ou en ligne. #EMNOEPPP #UniversitéEMNO https://t.co/jslHOsTDoM	2023-04-28T12:47:31.000Z	OWN		1	0	157	0	N
208	Register now: Thunder Bay Psychiatry LEG’s A Day in Eating Disorders. May 12 from 9-4 pm EST. Attend in person or online! #NOSMCEPD #NOSMUniversity https://t.co/jslHOsTDoM https://t.co/Y4yMJT6UBF	2023-04-28T12:47:29.000Z	OWN WITH LINK	IMAGE OF THUNDER BAD	1	0	349	1	N
209	À l’approche de #ConstellationsDuNord, nous désirons remercier tous nos commanditaires. Un merci spécial à la NOAMA/PCTA et à MD Financial pour leurs contributions. #UniversitéEMNO #EPPP #EMNOCorpsProfessoral #EMNODiplômés ✨https://t.co/mBma9cv7eX	2023-04-27T19:59:47.000Z	OWN		0	0	160	0	N
210	As we count down to #NorthernConstellations we’d like to thank all our sponsors. A special thank you to NOAMA/PCTA and MD Financial for their contributions. #NOSMUniversity #CEPD #NOSMFaculty #NOSMAlumni ✨https://t.co/mBma9cv7eX https://t.co/wbocc835Bg	2023-04-27T19:59:47.000Z	OWN WITH IMAGE	IMAGE OF POSTER	0	0	341	1	N
211	3/3 #EMNOCorpsProfessoral et aux #EMNODiplômés. Achetez vos billets dès maintenant. @ddsv3 ✨https://t.co/rGT5D8rYym	2023-04-27T13:19:57.000Z	OWN		0	0	145	0	N
212	2/3 Joignez-vous à nous pour la toute première Célébration des accomplissements de l’#UniversitéEMNO le vendredi 5 mai 2023 à #ThunderBay. Nous soulignerons les prix décernés cette année à la population étudiante, au...	2023-04-27T13:19:56.000Z	OWN		0	0	182	1	N
213	Happening tomorrow:	2023-04-27T11:57:28.000Z	QUOTE RETWEET	IMAGE OF POSTER	0	0	280	0	Y					Y
214	! Register for the upcoming virtual Women's Health Symposium on . @ddsv3 #NOSMCEPD #WomensHealth #NOSMUniversity https://t.co/LQUxgBJMRc https://t.co/SDmH395W1K	2023-04-19T18:22:11.000Z	OWN WITH IMAGE	IMAGE OF POSTER					Y					Y
215	Joignez-vous à nous les 1er et 2 juin pour la Conférence sur la #Recherche en santé dans le Nord. Réseautez avec des chercheurs de pointe dans le #NordOntario. Inscrivez-vous dès maintenant! #EMNOEPPP #UniversitéEMNO https://t.co/PSl5tJvDZU	2023-04-27T11:48:00.000Z	OWN		0	0	138	0	N
216	Join us June 1-2 for the Northern Health #Research Conference. Network with leading health researchers in #NorthernOntario. Register now! #NOSMCEPD #NOSMUniversity https://t.co/PSl5tJvDZU https://t.co/qlKSWXTq0w	2023-04-27T11:47:59.000Z	OWN WITH IMAGE	IMAGE OF POSTER	0	0	340	1	N
217	Inscrivez-vous dès maintenant pour la 3e Conférence virtuelle annuelle sur l’urgence dans le Nord de l'Ontario. ️ 8 juin de 9 h à 16 h HNE Renseignez-vous : https://t.co/kyRwpflSSa #EMNOEPPP #UniversitéEMNO	2023-04-26T22:16:52.000Z	OWN		0	0	159	0	N
218	Register now for the 3rd Annual Northern Ontario Virtual Emergency Conference. ️ June 8 from 9-4 pm EST Learn more: https://t.co/kyRwpflSSa #NOSMCEPD #NOSMUniversity https://t.co/MNA10A77vu	2023-04-26T22:16:51.000Z	OWN	IMAGE OF POSTER	0	0	342	1	N
219	3/3 Merci pour votre professionnalisme, votre enthousiasme et votre engagement envers les valeurs de l’Université. @ddsv3	2023-04-26T21:14:04.000Z	OWN		2	0	129	0	N
220	2/3 En cette #JournéeDesProfessionnel(le)sDeLAdministration, nous disons merci, miigwetch et thank you au personnel professionnel administratif exceptionnel de l’#UniversitéEMNO.	2023-04-26T21:14:03.000Z	OWN	OWN	2	0	156	1	N
221	1/3 This #AdministrativeProfessionalsDay we say miigwetch, merci and thank you to the exceptional administrative professionals at #NOSMUniversity. Thank you for your professionalism, enthusiasm, and commitment to the University's values. @ddsv3 https://t.co/mT9nltEEoo	2023-04-26T21:14:00.000Z	OWN WITH IMAGE	IMAGE OF TEXT	7	1	1065	0	N
222	3/3 « Dans le Nord, on a le sentiment d’être à notre place et d’y avoir toujours été. » @ddsv3 @snewbery1 #NordOntario #NorthernOntario https://t.co/J9SaauTweH	2023-04-25T18:46:40.000Z	OWN		1	0	176	0	N
223	2/3 Pour le Dr Jonathan DellaVedova, #EMNODiplômé et #Pédiatre à #SaultSteMarie, l’occasion d’exercer dans sa ville natale est à la fois personnellement et professionnellement gratifiant :	2023-04-25T18:46:39.000Z	OWN		1	0	223	0	N
224	1/3 For Dr. Jonathan DellaVedova, #NOSMAlumni and #SaultSteMarie #Pediatrician, practising in his hometown is personally and professionally fulfilling: “There’s a sense in the North that this is where you belong, and always have belonged.”https://t.co/iEmUegqTEE https://t.co/WocHqvicqr	2023-04-25T18:46:39.000Z	OWN WITH IMAGE	IMAGE OF DR DELLAVEDOVA	25	6	5055	1	N
225	Nous embauchons! L'Université de l’EMNO est à la recherche d’une coordonnatrice ou d’un coordonnateur des études postdoctorales. Ce poste et d’autres sont affichés sur la page https://t.co/MBkI0IMyBa.	2023-04-25T14:36:44.000Z	OWN		0	0	115	0	N
226	We're hiring! NOSM University is seeking a Graduate Studies Coordinator. This, and other job postings, are available at https://t.co/MBkI0IMyBa. https://t.co/4cZZAQ29PM	2023-04-25T14:36:43.000Z	OWN WITH IMAGE	IMAGE OF POSTER	0	0	333	1	N
227	Joignez-vous à nous les 1er et 2 juin pour la Conférence sur la #Recherche en santé dans le Nord. Réseautez avec des chercheurs de pointe dans le #NordOntario. Réservez la date! #EMNOEPPP #UniversitéEMNO https://t.co/PSl5tJvDZU	2023-04-25T12:07:39.000Z	OWN		0	0	123	0	N
228	Join us June 1-2 for the Northern Health #Research Conference. Network with leading health researchers in #NorthernOntario. ! #NOSMCEPD #NOSMUniversity https://t.co/PSl5tJvDZU https://t.co/0Cz3ChDmP8	2023-04-25T11:30:21.000Z	OWN WITH IMAGE	IMAGE OF POSTER	3	2	573	1	N
229	À venir : Le Dr Dave Jerome se joindra à nous pour la prochaine Causierie virtuelle autour d’un feu de camp. Inscrivez-vous pour y assister : mercredi 10 mai de 20 h à 21 h HNE. #EMNOEPPP #UniversitéEMNO https://t.co/bAQ0SHYqS9	2023-04-24T15:03:01.000Z	OWN		0	0	122	0	N
230	Coming up: Dr. Dave Jerome will join us for the next virtual Campfire Chat. Register to attend: Wednesday, May 10 from 8– 9 pm EST. #NOSMCEPD #NOSMUniversity https://t.co/bAQ0SHYqS9 https://t.co/g6Z65YwpsF	2023-04-24T15:02:13.000Z	OWN WITH IMAGE	IMAGE OF POSTER	2	1	453	1	N
231	#ConstellationsDuNord : Nous avons le plaisir d’annoncer que des sages autochtones, Ernie Kwandibens et Charlotte Kwandibens, partageront des enseignements culturels et des cérémonies traditionnelles. @ddsv3 #EMNOEPPP #UniversitéEMNO #EMNOCorpsProfessoral #EMNODiplômés #ÉdMéd	2023-04-24T13:41:45.000Z	OWN		0	0	157	0	Y					Y
232	#NorthernConstellations: We're excited to announce that Indigenous Elders, Ernie Kwandibens and Charlotte Kwandibens, will be sharing cultural teachings and traditional ceremonies. @ddsv3 #NOSMCEPD #NOSMUniversity #NOSMFaculty #NOSMAlumni #MedEd ✨https://t.co/mBma9cv7eX https://t.co/4XekTcH92e	2023-04-24T13:41:45.000Z	OWN WITH IMAGE	IMAGE OF POSTER	3	2	642	1	Y					Y
233	RT @ddsv3: Sam Hunter guest commentator at @thenosm Earth Day event :” Vanity kills wisdom, after all,it first destroyed common sense.” @Ki…	2023-04-22T13:50:11.000Z	RET	IMAGE OF ZOOM	6	2	609	0	N
234	Join us at noon!	2023-04-21T15:34:47.000Z	QUOTE RETWEET	IMAGE OF POSTER	1	0	376	0	N
235	4/4 Votre action bénévole fait en sorte que la première université autonome de médecine du Canada édifiée dans un but précis est un chef de file de la #ResponsabilitéSociale et prône la #JusticeEnSanté. #NordOntario	2023-04-21T11:18:06.000Z	OWN		0	0	111	0	N
236	3/4 Cette semaine est la Semaine nationale de l’action bénévole au Canada. Aujourd’hui, nous disons merci, miigwetch et thank you aux nombreux bénévoles qui donnent du temps à l’#UniversitéEMNO. @ddsv3 #SNAB2023 #TissésEnsemble	2023-04-21T11:18:05.000Z	OWN	0	1	1	232	1	N
237	2/4 Your volunteerism ensures that Canada’s first independent, purpose-built medical university is leading with #SocialAccountability and pushing for #HealthJustice. #NorthernOntario	2023-04-21T11:18:05.000Z	OWN		0	0	93	1	Y	Y
238	1+B239/4 This week is National Volunteer Week in Canada. Today, we say miigwetch, merci and thank you to the many volunteers who commit their time to #NOSMUniversity. @ddsv3 #NVW2023 #WeavingUsTogether https://t.co/6YjftnSVxC	2023-04-21T11:18:05.000Z	OWN WITH IMAGE	IMAGE OF POSTER	6	1	617	1	N
239	RT @ddsv3: This is important. Make time for this event. @thenosm - big announcement to occur!!! @KidsClimateDoc	2023-04-20T22:11:26.000Z	RETWEET	IMAGE OF POSTER	8	1	1043	1	N
240	2/2 Guest speaker Sam Hunter lives in the remote Cree community of Peawanuck, Ontario. Sam is building a home that harnesses #RenewableEnergy. He mentors youth on wilderness trips and brings in outside mentors to teach science, #ClimateChange, adaptations, and visual arts.	2023-04-20T19:01:08.000Z	OWN	N/A	2	0	144	0	Y	Y
241	1/2 Join us tomorrow for an #EarthDay Celebration! Friday, April 21, 2023 12:00 – 1:00 p.m. Streaming at NOSMtv: https://t.co/DTE9336p9f @ddsv3 @KidsClimateDoc #PlanetaryHealthIsHumanHealth #SocialAccountability #ClimateCrisis #NorthernOntario https://t.co/SpHWiWjDjE	2023-04-20T19:01:08.000Z	OWN WITH IMAGE	IMAGE OF POSTER	3	3	1755	1	N
242	3/3 Il encadre des jeunes lors de voyages dans la nature et fait appel à des mentors de l’extérieur pour enseigner les sciences, le #ChangementClimatique, les adaptations et les arts visuels.	2023-04-20T18:53:23.000Z	OWN	N/A	0	0	98	0	N
243	2/3 Le conférencier invité, Sam Hunter, vit dans la communauté crie de Peawanuck (Ontario). Il construit une maison qui mobilise l’#ÉnergieRenouvelable.	2023-04-20T18:53:23.000Z	OWN	N/A	0	0	133	1	Y	Y
244	1/3Joignez-vous à nous demain pour une célébration du #JourDeLaTerre. Vendredi 21 avril 2023 12 h – 13 h Diffusion en direct sur NOSMtv : https://t.co/DTE9336p9f @ddsv3 @KidsClimateDoc #SantéPlanétaireÉgaleSantéHumaine #ResponsabilitéSociale #CriseClimatique #NordOntario https://t.co/m5TfNn0VqD	2023-04-20T18:53:22.000Z	OWN WITH IMAGE	IMAGE OF POSTER	4	3	659	0	N
245	Joignez-vous à nous les 1er et 2 juin pour la Conférence sur la #Recherche en santé dans le Nord. Réseautez avec des chercheurs de pointe dans le #NordOntario. Réservez la date! #EMNOEPPP #UniversitéEMNO https://t.co/PSl5tJvDZU	2023-04-20T11:17:12.000Z	OWN WITH LINK	LINK TO EVENT	0	0	147	0	N
246	Join us June 1-2 for the Northern Health #Research Conference. Network with leading health researchers in #NorthernOntario. ! #NOSMCEPD #NOSMUniversity https://t.co/PSl5tJvDZU https://t.co/hwAYDnYmsd	2023-04-20T11:15:11.000Z	OWN WITH IMAGE	IMAGE OF POSTER	1	1	598	0	N
247	RT @tremblay_chad: What a great weekend presenting our research on Self-Compassion and its utility for #Physician &amp; #MedicalStudent #Wellne…	2023-04-19T20:06:50.000Z	RETWEET	IMAGE OF RESEARCH CONFERENCE	22	3	1259	0	N
248	RT @NOSMLibrary: Borrow a standing desk! https://t.co/c03pbzFmw2 https://t.co/EpJRNbyE5W	2023-04-19T20:05:43.000Z	RETWEET	IMAGE OF SKELETON	2	2	659	0	N
249	’éé ! Inscrivez-vous au prochain Symposium virtuel sur la santé des femmes qui aura lieu . @ddsv3 #EMNOEPPP #SantéDesFemmes #UniversitéEMNO https://t.co/LQUxgBJMRc	2023-04-19T18:22:11.000Z	OWN WITH LINK	LINK TO EVENT	1	1	203	0	Y	y
250	#ConstellationsDuNord : La période d’inscription anticipée est prolongée jusqu’au 24 avril. Inscrivez-vous maintenant. La conférence aura lieu à Thunder Bay les 5 et 6 mai 2023. @ddsv3 #EMNOEPPP #UniversitéEMNO #ÉdMéd #EMNOCorpsProfessoral #EMNODiplômés #ConstellationsDuNord	2023-04-19T12:26:40.000Z	OWN	N/A	1	1	209	0	N
251	#NorthernConstellations: registration extended to April 24! Register now! Taking place in Thunder Bay on May 5-6, 2023. @ddsv3 #NOSMCEPD #NOSMUniversity #MedEd #NOSMFaculty #NOSMAlumni #NorthernConstellations ✨https://t.co/mBma9cv7eX https://t.co/Ov21jUcLB7	2023-04-19T12:26:39.000Z	OWN WITH IMAGE	IMAGE OF POSTER	2	1	660	0	N
252	RT @AFMC_e: @gmoineau: "As we close today and think to the future, we must remember that together we can collaboratively lead and deliver a…	2023-04-18T20:33:02.000Z	RETWEET	IMAGE OF SPEAKER	14	7	920	0	N
253	4/4 Son épouse, Mme Helen Lipinski, et M. Ray Hunt, vice-recteur, Administration et chef de l'exploitation à #UniversitéEMNO, ont accepté le prix en son nom. @ddsv3 https://t.co/SRhrsIXw1X	2023-04-18T14:23:33.000Z	OWN	N/A	0	0	123	0	N
254	3/4 M. Joe Lipinski a reçu à titre posthume le Prix de l’administration de l’@AFMC_f lors du #CIMU2023 à Québec dans la soirée du 16 avril. https://t.co/SRhrsIXw1X	2023-04-18T14:23:33.000Z	OWN	N/A	1	0	157	1	N
255	2/4 On hand to accept the award was Mrs. Helen Lipinski, Joe’s wife, and Mr. Ray Hunt, VP, Administration &amp; COO at #NOSMUniversity. @ddsv3 https://t.co/uERpR2Dzz1	2023-04-18T14:23:33.000Z	OWN	N/A	0	1	86	0	N
256	1/4 Mr. Joe Lipinski was posthumously awarded the Administration Award by @AFMC_e at #ICAM2023 in Québec City the evening of April 16. https://t.co/uERpR2Dzz1 https://t.co/PSQzDuB3Ls	2023-04-18T14:23:32.000Z	OWN WITH IMAGE	IMAGE OF LIPINSKI	6	3	986	1	N
257	RT @NOSMMDworkforce: Generalism is an approach to care that is focussed on the person, rather than the disease. Often associated w/ rural…	2023-04-17T21:10:30.000Z	RETWEET	IMAGE OF SPEAKER	10	1	1005	0	Y	Y
258	RT @NOSMLibrary: Be sure to check out our cram cart for supplies to keep you going during your study session(s)! https://t.co/L6H38rPyFY	2023-04-17T21:09:59.000Z	RETWEET	IAMGE OF SUPPLIES	4	1	407	0	N
259	RT @ddsv3: Au revoir, beautiful #QuebecCity, and bon voyage @AFMC_e #ICAM2023 delegates! Make sure to keep in touch with @thenosm, or bette…	2023-04-17T17:04:28.000Z	RETWEET	N/A	8	1	569	0	N
260	RT @ddsv3: Au revoir beau #Québec et bon voyage aux délégués à l’#CIMU2023 de l’@AFMC_f! N’oubliez pas de rester en contact avec @thenosm,…	2023-04-17T17:04:26.000Z	RETWEET	N/A	3	1	412	0	N
261	RT @AFMC_e: Joe Lipinski is posthumously the recipient of the AFMC Administration Award. Ray Hunt, Vice-President, Administration and COO a…	2023-04-17T02:06:01.000Z	RETWEET	IMAGE OF EVENT	10	4	966	0	N
262	RT @AFMC_f: Joe Lipinski est le lauréat à titre posthume du Prix de l'administration de l'AFMC. Ray Hunt, vice-président de l'administratio…	2023-04-17T02:05:57.000Z	RETWEET	IMAGE OF EVENT	5	2	329	0	N
263	RT @ddsv3: Well behaved women rarely make history! Love being your friend and colleague. Miigwetch ! @thenosm	2023-04-17T02:04:26.000Z	RETWEET	IMAGE OF TWO WOMEN	18	2	1349	0	Y					Y
264	RT @ddsv3: Presentation of the Inaugural AFMC Award in Administrative Leadership tonight posthumously to Joe Lipinski. @thenosm is so grate…	2023-04-16T21:49:42.000Z	RETWEET	IMAGE OF EVENT	14	9	1196	0	N
265	Mme Helen Lipinski, l'épouse de Joe, et M. Ray Hunt, vice-président de l'administration et directeur de l'exploitation à l'#UniversitéEMNO, étaient présents pour accepter le prix. @ddsv3	2023-04-16T21:25:41.000Z	OWN	N/A	3	1	251	0	N
266	M. Joe Lipinski a reçu à titre posthume le prix de l'administration de l'@AFMC_f ce soir à l'occasion de l'#ICAM2023 à Québec.	2023-04-16T21:25:23.000Z	OWN	N/A	2	0	247	0	N
267	Mr. Joe Lipinski was posthumously awarded the Administration Award by @AFMC_e this evening at #ICAM2023 in Québec City. On hand to accept the award was Mrs. Helen Lipinski, Joe’s wife, and Mr. Ray Hunt, VP, Administration &amp; COO at #NOSMUniversity. @ddsv3 https://t.co/0dkdHqGkxt	2023-04-16T21:24:36.000Z	OWN WITH IMAGE	IMAGE OF EVENT	24	6	1942	1	N
268	RT @CaraGreenRD: Remain up to date and learn about the important important contributions of our NODIP learners, preceptors, and site partn…	2023-04-16T19:04:37.000Z	RETWEET	N/A	3	1	448	0	N
269	RT @AFMC_e: Check out @DalgarnoNancy &amp; @DrBMacLeod present #ICAM2023 on Patient &amp; Physician Collaborations-Developing a National Pain Manag…	2023-04-16T19:04:32.000Z	RETWEET	N/A	5	2	785	0	N
270	RT @ddsv3: I'm so proud of our @thenosm delegates at @AFMC_e #ICAM2023! We do incredible work and we're changing the game in #MedEd! https:…	2023-04-16T18:38:32.000Z	RET	IMAGE OF GIF	13	2	1345	0	N
271	Délégués au #CIMU2023 à #Québec – Il est encore temps de répondre à l’invitation! Nous vous accueillerons volontiers dans la salle Montmorency ce soir de 18 h à 20 h. @ddsv3 @clariviere2 @jessicalpope @LarkinKimberley @AFMC_f https://t.co/cBfAUaXS8P	2023-04-16T15:44:01.000Z	OWN	N/A	1	1	294	0	N
272	#ICAM2023 delegates in #QuébecCity—there’s still time to RSVP! We look forward to seeing you in the Montmorency Room tonight from 6-8 p.m. @ddsv3 @clariviere2 @jessicalpope @LarkinKimberley @AFMC_e https://t.co/cBfAUaXS8P https://t.co/N3QrFXbIuH	2023-04-16T15:44:01.000Z	OWN WITH IMAGE	MAGE OF QUEBEC CITY	4	3	1043	0	N
273	RT @MarciaJAnderson: "Imagine never having had a time when it was better." @AlikaMD asking #ICAM2023 to understand the layered impacts of t…	2023-04-16T14:08:15.000Z	RETWEET	IMAGE OF EVENT	52	21	8700	2	Y		Y
274	RT @yoliwana: Made it to #ICAM2023 1st session @thenosm @queensu Indigenous Healthcare Education and Practice presentation! Great job Nan…	2023-04-16T12:40:11.000Z	RETWEET	IMAGE OF EVENT	7	2	669	0	Y				Y	Y
275	RT @ddsv3: The Plenary on Rural Generalism is underway! @thenosm @snewbery1 @AFMC_e #ICAM2023 https://t.co/uE97fqbPAi	2023-04-16T12:39:59.000Z	RETWEET	IMAGE OF EVENT	15	4	1245	0	N
276	RT @clariviere2: Interesting perspectives on #generalism from @thenosm ‘s @snewbery1 at #ICAM2023 https://t.co/RRk0zZJ7eG	2023-04-16T12:39:49.000Z	RETWEET	IMAGE OF EVENT	15	4	997	0	N
277	RT @ddsv3: Spectacular moment in history as @AFMC_e @AFMC_f lead the academic institutions declaration on planetary health. @thenosm is ful…	2023-04-15T22:45:38.000Z	RETWEET	IMAGE OF EVENT	14	5	957	0	N
278	RT @ddsv3: @thenosm is truly pleased to be a part of this. Issues in the North for us, colleagues, Indigenous and remote communities can no…	2023-04-15T22:39:13.000Z	RETWEET	IMAGE OF POSTER	2	2	724	0	Y				Y
279	Tous les délégués au #CIMU2023 de @AFMC_f sont invités à se joindre à nous pour la réception de @thenosm qui aura lieu dans la salle Montmorency demain de 18 h à 20 h. Nous recevrons tout le monde avec plaisir. RSVP: https://t.co/cBfAUaXS8P	2023-04-15T17:23:07.000Z	OWN	N/A	1	2	331	0	N
280	All @AFMC_e #ICAM2023 delegates are welcome to join us @thenosm’s reception in the Montmorency Room tomorrow from 6-8 p.m. We look forward to seeing everyone. @ddsv3 @clariviere2 @jessicalpope @LarkinKimberley RSVP: https://t.co/cBfAUaXS8P https://t.co/YefUUidXH3	2023-04-15T17:23:06.000Z	OWN WITH IMAGE	IMAGE OF QUEBEC CITY	1	2	331	0	N
281	RT @ddsv3: Great idea @tylerpretty11 it’s social accountability in action @thenosm	2023-04-15T13:49:17.000Z	RETWEET	N/A	4	1	716	0	N
282	RT @BrianneJW0: Excited to present with my colleagues and leaders in digital health transformation. Check us out next Tuesday! @nosm_cfsa @…	2023-04-15T13:48:45.000Z	RETWEET	N/A	12	3	1189	0	N
283	RT @lysslabelle: Had a great time at the Northern Ontario Pediatric Conference today, learning all about the care of tiny humans in the Nor…	2023-04-15T00:04:06.000Z	RETWEET	IMAGE OF STUDENTS	14	1	1391	0	N
284	Join us for the inaugural Accreditation Symposium at #ICAM2023 in #QuébecCity on Saturday, April 15, 10:00-11:30 a.m. EST at the Quebec City Convention Centre, hosted by Drs. Erin Cameron and @dmarshnosm #SocialAccountability #EDI @ddsv3 @nosm_cfsa @AFMC_e https://t.co/rrv0zViAOA https://t.co/YIAzejiNuF	2023-04-14T22:00:50.000Z	OWN WITH IMAGE	IMAGE OF QUEBEC CITY	6	4	847	0	N
285	2/2 Joignez-vous à @ddsv3 à #Québec pour une réception à l’occasion du #CIMU2023 de l’@AFMC_f. Nous vous rencontrerons volontiers dans la salle Montmorency le dimanche 16 avril de 18 h à 20 h. Tout le monde est bienvenu! RSVP : https://t.co/cBfAUaYpYn	2023-04-14T20:58:37.000Z	OWN	N/A	2	1	276	0	N
286	1/2 Join @ddsv3 in #QuébecCity for a reception @AFMC_e’s #ICAM2023. We look forward to seeing you in the Montmorency Room on Sunday, April 16 from 6-8 p.m. Everyone is welcome! RSVP: https://t.co/cBfAUaYpYn https://t.co/io7PA8wL3B	2023-04-14T20:58:36.000Z	OWN WITH IMAGE	IMAGE OF QUEBEC CITY	3	1	724	1	N
287	RT @ddsv3: Je suis en route pour #Québec pour l’ #ICAM2023 de l’@AFMC_f, et j’ai bien hâte de m’instruire, de voir des visages familiers et…	2023-04-14T17:07:52.000Z	RETWEET	IMAGE OF PLANE FLYING	6	2	844	2	N
288	RT @ddsv3: I'm en route to #QuebecCity for @AFMC_e #ICAM2023, and I can't wait to learn, see familiar faces and show our friends and collea…	2023-04-14T17:07:50.000Z	RETWEET	IMAGE OF PLANE FLYING	24	2	2501	1	N
289	RT @ddsv3: Very pleased to see this initiative take off as wellness is a foundation of our resilience in academic medicine and @mongeau_she…	2023-04-14T15:05:47.000Z	RETWEET	IMAGE OF MEETING	7	2	830	0	N
290	RT @snewbery1: @ddsv3 @NOSMMDworkforce @thenosm Thanks Sarita. Generalism as a philosophy of care that is distinguished by breadth of prac…	2023-04-14T03:21:24.000Z	RETWEET	N/A	12	3	410	0	N
291	RT @ddsv3: Looking forward to your presentation and of your colleagues on this topic central to the core of our work at NOSM University @sn…	2023-04-14T03:21:20.000Z	RETWEET	N/A	11	1	1070	0	N
292	RT @CaraGreenRD: Dietetic practicum learners hard at work building healthy relationships with food ⁦@thenosm⁩ https://t.co/ArjY3zF3nn	2023-04-13T23:22:10.000Z	RETWEET	LINK TO INSTAGRAM	4	2	805	0	N
293	La santé planétaire est la santé humaine – et @theNOSM agit. Lisez le dernier blogue de la Dre Sarita Verma pour en savoir davantage. @ddsv3 #JourDeLaTerre2023 https://t.co/2Ff2Q1wb9M	2023-04-12T19:24:13.000Z	OWN	N/A	1	1	234	0	N
294	Planetary health is human health—and @theNOSM is taking action. Read Dr. Sarita Verma’s latest blog to find out more. @ddsv3 #EarthDay2023 https://t.co/9BcoXb9yKu https://t.co/NpKATT8RHL	2023-04-12T19:24:13.000Z	OWN WITH IMAGE	IMAGE OF EARTH	4	2	631	1	N
295	3/3 d’instiller la joie grâce à des soins exceptionnels. @ddsv3 @snewbery1 @robertohle #MédecinsRecherchés #EnracinéeDansLeNord #EMNORésident #EMNOMD https://t.co/2hPjOPf1rg	2023-04-12T16:59:59.000Z	OWN	N/A	1	0	149	0	N
296	2/3 Le Dr Robert Ohle a parlé à des étudiantes et étudiants de l’#UniversitéEMNO lors d’une Causerie autour d’un feu de camp. Écoutez ce qu’il a à dire sur la façon de trouver et ...	2023-04-12T16:59:58.000Z	OWN	N/A	0	0	149	1	N
297	1/3 Dr. Robert Ohle spoke with #NOSMUniversity learners at a Campfire Chat. Hear what he has to say about creating joy through exceptional patient care. @ddsv3 @snewbery1 @robertohle #WantedMD #RootedInTheNorth #NOSMResident #NOSMMD https://t.co/7z9frMu8rM https://t.co/b8Yl3DMiM2	2023-04-12T16:59:58.000Z	OWN WITH IMAGE	IMAGE OF POSTER	3	1	1113	1	N
298	RT @yoliwana: Agreed! Great initiative. Im certain many exams are dated and with a new lens/worldview we can continually be doing more.	2023-04-12T10:28:35.000Z	RETWEET	N/A	5	1	707	0	Y	Y
299	RT @ddsv3: Pleasure to meet with Minister Bill Blair @BillBlair @VivianeLapointe @MarcSerreMP about @thenosm and our leading work in addres…	2023-04-11T15:23:03.000Z	RETWEET	IMAGE OF CONFERENCE	22	7	1124	0	Y	Y
300	RT @snewbery1: Medicine in N. Ontario can be completely different. Bring your whole skillset. Bring your courage. Bring your commitment t…	2023-04-11T00:09:07.000Z	RETWEET	IMAGE OF HELICOPTER	36	6	2832	0	N
301	RT @NOSMMDworkforce: #socialaccountability in MedEd brought to life by one of @thenosm's terrific learners. Geography matters. Distance t…	2023-04-10T22:40:26.000Z	RETWEET	IMAGE OF POSTER PRESENTATION	4	1	638	0	Y	Y
302	2/2 #ResidentDoctors to #NorthernOntario. #WantedMD @ddsv3 @NOSMMDworkforce ▷ https://t.co/ABRk2CboRr	2023-04-10T11:23:59.000Z	OWN	N/A	2	1	304	0	N
303	1/2 A year after Ontario’s first ER closure, @cbcfreshair spoke with @snewbery1, Associate Dean, Physician Workforce Strategy at #NOSMUniversity about the progress for small-town ERs &amp; the importance of attracting... ▷ https://t.co/ABRk2CboRr https://t.co/aqFoloUpwk	2023-04-10T11:23:59.000Z	OWN WITH IMAGE	IMAGE OF POSTER	5	2	845	0	Y	Y
304	2/2 les progrès réalisés concernant les services d’urgence de petites villes et l’importance d’attirer des #MédecinsRésidents dans le #NordOntario. #MédecinsRecherchés @ddsv3 @NOSMMDworkforce ▷ https://t.co/ABRk2CboRr	2023-04-10T11:22:05.000Z	OWN	N/A	1	1	259	0	Y	Y
305	1/2 Un an après la première fermeture de service d’urgence en Ontario, @cbcfreshair a eu un entretien avec @snewbery1, doyenne associée, Stratégie de renforcement du corps médical, à l’#UniversitéEMNO, sur... ▷ https://t.co/ABRk2CboRr https://t.co/zTDvZHcZ9a	2023-04-10T11:22:04.000Z	OWN WITH IMAGE	IMAGE OF POSTER	1	1	455	0	Y	Y
306	Dr. Manitowabi is the #NOSMUniversity and @AMSHealthcare Hannah Chair in the History of #IndigenousHealth &amp; #TraditionalMedicine. Learn more in @CMAJ. @ddsv3 @RedSky454 @dmarshnosm https://t.co/3N2t8i986J	2023-04-09T14:47:38.000Z	OWN WITH IMAGE	IMAGE OF POSTER	8	3	688	0	Y					Y
307	Dr. Darrel Manitowabi's latest research finds that work is needed to identify the intersections between traditional and western medicine–a critical aspect to reconciliation, according to both the #TRC’s Calls to Action and the @UN Declaration on the Rights of Indigenous Peoples.	2023-04-09T14:47:38.000Z	OWN	N/A	8	1	1171	0	Y				Y
308	3/3 #SantéDesAutochtones et de la #MédicineTraditionnelle. Renseignez-vous dans le @CMAJ. @ddsv3 @RedSky454 @dmarshnosm https://t.co/3N2t8i986J	2023-04-09T14:46:44.000Z	OWN WITH IMAGE	IMAGE OF DOCTORS	0	0	213	0	Y					Y
309	2/3la #CVR et la Déclaration des @UN sur les droits des peuples autochtones. M. Manitowabi est titulaire de la Chaire Hannah de l’UniversitéEMNO et des @AMSHealthCare en histoire de la...	2023-04-09T14:46:43.000Z	OWN	N/A	1	1	339	1	Y				Y
310	1/3 Les dernières recherches de Darrel Manitowabi, Ph.D., montrent qu’il faut poursuivre le travail pour relever les intersections entre la médecine traditionnelle et la médecine occidentale, un aspect vital de la réconciliation selon les Appels à l’action de ...	2023-04-09T14:46:43.000Z	OWN	N/A	1	1	586	1	N
311	RT @sophie_thomas11: Third year clerkship in Midland complete. Grateful for these guys who have become my best friends. Beyond grateful for…	2023-04-08T22:23:46.000Z	RETWEET	IMAGE OF STUDENTS	42	1	3067	0	N
312	@CTVNewsNorthern interroge le recruteur à #Timmins, Corey Krupa et le nouveau médecin urgentiste, le Dr Olivier Félix Umuhire, sur ce qui attire les médecins à Timmins et les activités en cours de #RecrutementDeMédecins. @ddsv3 @snewbery1 @NOSMDworkforce https://t.co/uCPr74tuHR	2023-04-08T13:50:55.000Z	OWN WITH IMAGE	IMAGE OF DOCTOR INTERVIEW	2	1	376	0	N
313	RT @alexanawati: “Don’t just publish another paper; 85% of journal articles don’t get read,” ⁦ “Let’s do something &amp; express ourselves in…	2023-04-08T00:08:54.000Z	RETWEET	IMAFE OF BLACKSTOCK	53	22	4288	0	N
314	3/3 dans le #NordOntario enregistrés par l’#UniversitéEMNO et sur les plans d’une expansion sans précédent. @ddsv3 https://t.co/7NYRvGl852	2023-04-07T13:26:01.000Z	OWN	N/A	2	0	253	0	N
315	2/3 Un an après que l'EMNO est devenue la première université autonome de médecine du Canada, @TBNewswatch a interrogé la Dre Sarita Verma sur les taux élevés de recrutement et de maintien en poste...	2023-04-07T13:26:00.000Z	OWN	N/A	2	1	465	1	N
316	One year after NOSM became Canada’s first independent medical university, @tbnewswatch checks in with Dr. Sarita Verma about #NOSMUniversity’s high rates for recruitment and retention in #NorthernOntario and plans for unprecedented expansion. @ddsv3 https://t.co/7NYRvGl852	2023-04-07T12:01:42.000Z	own with link	LINK TO YOUTUBE	14	2	1846	0	N
317	Nous embauchons! L'Université de l’EMNO est à la recherche d’une cheffe ou d’un chef de la gestion des données. Ce poste et certains autres sont affichés sur la page https://t.co/MBkI0IMyBa.	2023-04-06T17:59:31.000Z	OWN	N/A	1	1	251	0	N
318	We're hiring! NOSM University is seeking a Manager - Data Stewardship. This, and other job postings, are available at https://t.co/MBkI0IMyBa. https://t.co/I5Y7wNzThz	2023-04-06T17:59:30.000Z	OWN WITH IMAGE	IMAGE OF POSTER	1	2	748	0	N
319	RT @katiezugic: So excited to have our PPE recovery initiative in full swing! These boxes can be found throughout the emergency dept &amp; surg…	2023-04-06T12:31:02.000Z	RETWEET	IMAGE OF DOCTOR	74	12	104.K	3	N
320	Following a winter storm that hit most of Northern Ontario, NOSM University in Thunder Bay and Sudbury is open today. ❄️️ En dépit de la tempête qui a frappé la majeure partie de Nord de l’Ontario, l’Université de l'EMNO à Thunder Bay et à Sudbury demeure ouverte. https://t.co/LHanBy4MK9	2023-04-06T10:01:09.000Z	OWN WITH IMAGE	IMAGE OF WINTER	6	3	671	0	N
321	RT @KristopherWells: Don't worry about filling up your CV. Focus on making a difference and leading change. I couldn't agree more with @c…	2023-04-05T22:55:44.000Z	RETWEET	IMAGE OF BLACKSTOCK	84	33	9165	0	Y				Y
322	RT @NOSMMDworkforce: Learners! Join us for our next Campfire Chat May 10 from 8-9pm with Dr. Dave Jerome, President and co-founder of the C…	2023-04-05T12:07:27.000Z	RETWEET	IMAGE OF POSTER	9	4	887	1	N
323	Pour obtenir l'information la plus récente, veuillez consulter votre courriel, https://t.co/cGIhjWzrhH ou suivre l'Université de l’EMNO sur les médias sociaux @thenosm.	2023-04-05T12:03:14.000Z	OWN	N/A	0	0	188	0	N
324	Tout autre changement à la programmation universitaire sera communiqué directement aux apprenants par le secteur de programme.	2023-04-05T12:03:07.000Z	OWN	N/A	0	0	215	1	N
325	En raison de la détérioration des conditions de conduite &amp; des avertissements de tempête qui touchent Sudbury et Thunder Bay, l'Université de l'EMNO est fermée aujourd'hui. Dans la mesure du possible, les activités universitaires seront déplacées en mode virtuel pour aujourd'hui.	2023-04-05T12:02:47.000Z	OWN	N/A	0	0	96	1	N
326	Due to deteriorating driving conditions &amp; storm warnings affecting both #Sudbury &amp; #TBay, NOSM University is closed today. Academic activities, where possible, will be moved to virtual for today. Any other changes to academic programming will be communicated by the program area. https://t.co/uHitBcuthM	2023-04-05T11:31:35.000Z	OWN WITH IMAGE	IMAGE OF POSTER	4	2	900	0	N
327	Nous embauchons! L'Université de l’EMNO est à la recherche d’une cheffe ou d’un chef des Services de soutien à la population étudiante. Ce poste et d’autres sont affichés sur la page https://t.co/MBkI0IMyBa.	2023-04-03T13:09:35.000Z	OWN	N/A	1	1	359	0	N
328	We're hiring! NOSM University is seeking a Manager, Learner Support Services. This, and other job postings, are available at https://t.co/MBkI0IMyBa. https://t.co/eTAVG0RvNP	2023-04-03T13:09:35.000Z	OWN WITH IMAGE	IMAGE OF POSTER	1	1	359	0	N
329	#EMNOEPPP : Inscrivez-vous aujourd’hui à #ConstellationsDuNord qui aura lieu les 5 et 6 mai en personne à #TBay. L’inscription précoce se termine le 9 avril. ✨https://t.co/mBma9cv7eX @ddsv3 #EMNOEPPP #EMNOCorpsProfessoral #EMNODiplômés #ÉdMéd	2023-04-03T12:07:08.000Z	OWN	N/A	1	1	280	0	N
330	#NOSMCEPD: Register today for #NorthernConstellations on May 5-6, in-person in #TBay. Early bird registration ends April 9.✨https://t.co/0KjS9Td3Ko @ddsv3 #NOSMUniversity #NOSMFaculty #NOSMAlumni #MedEd https://t.co/LC637Y17O6	2023-04-03T12:01:27.000Z	OWN WITH IMAGE	IMAGE OF POSTER	2	1	576	1	N
331	#NOSMCEPD: Thunder Bay Psychiatry LEG Presents: A Day in Eating Disorders. Join us on May 12, 2023, from 9:00 a.m. - 4:00 p.m. EST. Save the date! #NOSMUniversity ➔ https://t.co/rP7TbJ0HiK https://t.co/TDXhLLTEFI	2023-04-02T12:00:52.000Z	OWN WITH IMAGE	IMAGE OF THUNDER BAY	5	1	729	0	N
332	#EMNOEPPP : Le GLE-Psychiatrie de Thunder Bay présente : Une journée dans les troubles de l’alimentation. Joignez-vous à nous le 12 mai 2023 de 9 h à 16 h HNE. Réservez la date! ➔ https://t.co/rP7TbJ0HiK https://t.co/CPd06M4SU5	2023-04-02T11:55:10.000Z	OWN WITH IMAGE	IMAGE OF THUNDER BAY	2	1	535	0	N
333	RT @rrachb: A super duper clerkship year in temiskaming shores . Amazing experiences, exposure and mentorship! Grateful to be learning #rur…	2023-04-02T04:03:59.000Z
334	✨Il y a un an aujourd’hui, nous sommes devenus la première université autonome de médecine du Canada - #UniversitéEMNO. Ce fut une année passionnante et inspirante et nous attendons avec intérêt les nouvelles aventures qui se présenteront. @ddsv3 #ÉdMéd #NordOntario	2023-04-01T14:01:55.000Z	OWN	N/A	1	1	377	0	N
335	RT @TappendenDan: All finished up in SSM, and now back to Thunder Bay to start fourth year. Thank you @SaultMed for a great experience! htt…	2023-04-01T13:44:16.000Z	RETWEET	IMAGE OF STUDENTS	62	6	4757	3	N
336	RT @NOSMMDworkforce: Thanks @saultmed for the great experiences for @thenosm students! Such a great community, with great faculty and team…	2023-04-01T13:44:04.000Z	RETWEET	IMAGE OF STUDENTS	12	1	66	1	N
337	RT @ddsv3: And what A Year of “Firsts”! First Chancellor @cblackst First Provost @clariviere2 First BOG @GinaLKennedy First Senate ! @theno…	2023-04-01T13:41:32.000Z	RETWEET	IMAGE OF GIF	15	5	5728	0	N
338	✨One year ago today, we were proclaimed Canada’s first independent medical university—#NOSMUniversity. It has been an exciting and inspiring year, and we look forward to brave new adventures ahead. @ddsv3 #MedEd #NorthernOntario https://t.co/Z9nSYNdIJu	2023-04-01T10:00:47.000Z	OWN WITH IMAGE	IMAGE OF POSTER	38	10	8226	1	N
339	RT @ddsv3: Lovely tribute to Dr Owen Prowse retiring Assistant Dean of Admissions @thenosm ! A legacy of citizenship. @mel_shahin @Miriam_C…	2023-04-01T01:51:34.000Z	RETWEET	IMAGE OF SPEAKERS	18	3	1283	0	N
340	RT @yoliwana: Great leaders talking about great leaders, an evening to celebrate Dr. Owen Prowse retirement @thenosm @ddsv3 @RedSky454 @lee…	2023-04-01T01:51:16.000Z	RETWEET	IMAGE OF SPEAKER	18	4	1147	0	N
341	2/2 • #Sudbury: July 10-14, 2023 • #ThunderBay: July 17-21, 2023 • #CampMed Cost: $450 (non-refundable). • Scholarships are available. • Deadline: May 2, 2023, by the end of day. https://t.co/PPMSovXyqC	2023-03-31T17:06:37.000Z	OWN	N/A	0	0	183	0	N
342	1/2 High School students—#CampMed 2023 registration is now open! CampMed is a week-long #ScienceCamp for #NorthernOntario students who want to learn about health sciences through interactive workshops. @ddsv3 https://t.co/PPMSovXyqC https://t.co/bbiCJ562KP	2023-03-31T17:06:37.000Z	OWN WITH IMAGE	IMAGE OF POSTER	3	3	1258	1	N
343	2/2 https://t.co/PPMSovXyqC • #Sudbury : 10-14 juillet 2023 • #ThunderBay : 17-21 juillet 2023 • Coût du #CampMed : 450 $ (non remboursable) • Des bourses sont disponibles • Échéance pour s’inscrire : 2 mai 2023, en fin de journée.	2023-03-31T16:13:25.000Z	OWN	N/A	0	0	144	0	N
344	1/2 Élèves du secondaire – L’inscription au #CampMed 2023 est maintenant ouverte! CampMed est un #CampDeSciences d’une semaine visant les élèves du #NordOntario qui veulent se renseigner sur les sciences de la santé dans le cadre d’ateliers interactifs. @ddsv3 https://t.co/ZK4pcZ48qA	2023-03-31T16:13:24.000Z	OWN WITH IMAGE	IMAGE OF POSTER	2	1	395	0	N
345	Reminder! It's the final day to submit your abstract for the upcoming Northern Health Research Conference!	2023-03-31T15:34:05.000Z	QUOTE RETWEET	IMAGE OF POSTER	1	2	446	0	N
346	Submit your abstract for the upcoming Northern Health #Research Conference on June 1 + 2, 2023. Network with leading health researchers in #NorthernOntario. Deadline is March 31. https://t.co/PSl5tJvDZU https://t.co/sYIDDSAKiY	2023-03-29T18:07:01.000Z	OWN WITH IMAGE	IMAGE OF POSTER	1	1	793	0	N
347	3/3 du corps professoral de l’#UniversitéEMNO à #TBay les 5 et 6 mai. @ddsv3 #EMNODiplômés #ÉdMéd ✨https://t.co/0KjS9Td3Ko	2023-03-31T13:15:46.000Z	OWN	N/A	1	0	162	0	N
348	2/3 #EMNOEPPP : Le Dr James Maskalyk, médecin, auteur et éditeur, fait partie des conférenciers à #ConstellationsDuNord, Joignez-vous au #EMNOCorpsProfessoral pour la conférence annuel de perfectionnement...	2023-03-31T13:15:46.000Z	OWN	N/A	0	0	162	0	N
349	#NOSMCEPD: Dr. James Maskalyk, physician, author, and editor, is a keynote speaker at #NorthernConstellations. Join #NOSMFaculty for #NOSMUniversity's annual faculty development conference in #TBay on May 5-6. @ddsv3 #NOSMAlumni #MedEd ✨https://t.co/0KjS9Td3Ko https://t.co/5jGIsM4J2z	2023-03-31T13:02:34.000Z	OWN WITH IMAGE	IMAGE OF POSTER	7	1	162	1	N
350	RT @ddsv3: This is going to be amazing! @thenosm and friends are all encouraged to attend	2023-03-31T12:10:33.000Z	RETWEET	IMAGE OF POSTER	5	1	659	0	N
351	RT @ddsv3: So incredibly proud of @thenosm faculty member @DrMushquash to be a recipient of this landmark award. The 2023 Canadian Gairdner…	2023-03-31T12:10:25.000Z	own with image	image of poster	18	4	1321	0	Y					Y
352	RT @dmarshnosm: I spoke at the University of Waterloo this month &amp; shared how Ontario was able to deliver virtual care during the pandemic…	2023-03-31T12:09:57.000Z	RETWEET	LINK TO YOUTUBE	5	2	78	0	Y	Y
353	3/3 Consultez le guide de la @NOSMLibrary sur les soins primaires pour les patients 2SLGBTQIA+. #JournéeDeVisTrans #LibreÊtreMoi #JDVT	2023-03-31T11:51:37.000Z	OWN	N/A	1	1	202	0	Y				Y	Y
354	2/3 Aujourd’hui est la #JournéeDeVisibilitéTransgenre. L’Université de l’EMNO souscrit aux principes d’#Équité, de #Diversité et d’#Inclusion et d’accès aux #SoinsDeSanté pour tous.	2023-03-31T11:51:37.000Z	OWN	N/A	1	1	216	1	Y					Y
355	Today is #TransgenderDayofVisibility. NOSM University stands for #Equity, #Diversity and #Inclusion, and access to #HealthCare for all. Check out @NOSMLibrary’s subject guide on primary care for 2SLGBTQIA+ patients. #TransDayOfVis #FreeToBeMe #TDOV @ddsv3 @RedSky454 https://t.co/Bv3bQc6JuC	2023-03-31T10:30:22.000Z	own with image	IAMGE OF POSTER	8	5	931	1	Y				Y	Y
356	3/3 la conférence annuelle de perfectionnement du corps professoral de l’#UniversitéEMNO à #TBay les 5 et 6 mai. @ddsv3 #EMNODiplômés #ÉdMéd https://t.co/0KjS9Td3Ko	2023-03-30T19:30:48.000Z	own	N/A	1	0	162	0	N
357	2/3 #EMNOEPPP : Danielle Daniel, auteure et illustratrice primée de bestsellers, est conférencière invitée à Constellations du Nord. Joignez-vous au #EMNOCorpsProfessoral pour...	2023-03-30T19:30:47.000Z	OWN	N/A	1	0	176	1	N
358	#NOSMCEPD: Danielle Daniel, an award-winning and bestselling author and illustrator, is a keynote speaker at #NorthernConstellations. Join #NOSMFaculty for #NOSMUniversity's annual faculty development conference in #TBay on May 5-6. @ddsv3 #NOSMAlumni ✨https://t.co/0KjS9Td3Ko https://t.co/ELWL7BAprc	2023-03-30T18:01:28.000Z	OWN WITH IMAGE	IMAGE OF POSTER	3	3	1328	1	N
359	La Dre Moira Haggarty Edwards, #EMNODiplômée, est la première médecin de #TBay à offrir une clinique médicale dédiée à l’#AllaitementMaternel. https://t.co/0EJZoupEQI	2023-03-30T17:05:03.000Z	OWN	N/A	1	1	191	0	N
360	Dr. Moira Haggarty Edwards, #NOSMAlumni, was the first physician in #TBay to offer a #Breastfeeding medicine clinic. https://t.co/G9Lsec5SvV https://t.co/1OeCNc662W	2023-03-30T17:02:16.000Z	OWN WITH IMAGE	IMAGE OF EDWARDS	8	1	840	0	N
361	RT @jessicalpope: So nice to hear from selfie-ready superstar @ontariodoctors President @drrosezacharias, here having lunch and a chat with…	2023-03-30T12:30:15.000Z	RETWEET	IMAGE OF LECTURE HALL	13	5	1326	0	N
362	2/2 #EMNOEPPP : Le GLE-Psychiatrie de Thunder Bay présente : Une journée dans les troubles de l’alimentation. Joignez-vous à nous le 12 mai 2023 de 9 h à 16 h HNE. Réservez la date! https://t.co/jslHOsTDoM	2023-03-29T21:45:57.000Z	OWN	N/A	1	0	134	0	N
363	1/2 #NOSMCEPD: Thunder Bay Psychiatry LEG Presents: A Day in Eating Disorders. Join us on May 12, 2023, from 9:00 a.m. - 4:00 p.m. EST. Save the date! #NOSMUniversity https://t.co/jslHOsTDoM https://t.co/Vtz74NvUI5	2023-03-29T21:45:56.000Z	OWN WITH IMAGE	IMAGE OF THUNDER BAY	0	0	293	1	N
364	#EMNOEPPP : Inscrivez-vous maintenant à Constellations du Nord, notre conférence annuelle de perfectionnement du #EMNOCorpsProfessoral, qui aura lieu les 5 et 6 mai 2023 en personne à Thunder Bay. https://t.co/mBma9cvF4v @ddsv3 #ÉdMéd #UniversitéEMNO	2023-03-29T21:00:29.000Z	own with link	link to event	1	0	180	0	N
365	#NOSMCEPD: Register now for Northern Constellations, our annual #NOSMFaculty development conference on May 5-6, 2023 in-person in Thunder Bay. https://t.co/mBma9cv7eX @ddsv3 #MedEd #NOSMUniversity https://t.co/XiWgLup62c	2023-03-29T21:00:28.000Z	OWN WITH IMAGE	IAMGE OF POSTER	3	1	442	0	N
366	3/3 Photo: OMA President Dr. Rose Zacharias stands between Dr. Rayudu Koka and Dr. Sarita Verma. Photo : La présidente de l’OMA, la Dre Rose Zacharias, entre le Dr Rayudu Koka et la Dre Sarita Verma. @drrosezacharias @ontariosdoctors @ddsv3	2023-03-29T20:17:30.000Z	OWN	N/A	3	1	1451	0	N
367	2/3 L’Ontario Medical Association (OMA) est à #Sudbury aujourd’hui pour prendre le pouls sur sa #PrescriptionPourLeNord. Nous la remercions pour son leadership et ses activités de défense des intérêts.	2023-03-29T20:17:30.000Z	OWN	N/A	2	0	261	1	N
368	1/3 The Ontario Medical Association (OMA) is in #Sudbury today to take a pulse on their #PrescriptionForTheNorth. We thank them for their leadership and advocacy! https://t.co/QzYjTepKJD	2023-03-29T20:17:29.000Z	OWN WITH IMAGE	IMAGE OF POSTER	17	3	261	1	N
369	2/2 Joignez-vous à nous le vendredi 14 avril 2023 pour la 9e Conférence annuelle de pédiatrie. Inscrivez-vous aujourd’hui. https://t.co/QA8pbcQfB3 @ddsv3 #EMNOEPPP #UniversitéEMNO	2023-03-29T20:08:04.000Z	OWN	N/A	1	0	201	0	N
370	1/2 Join us for the 9th Annual Pediatric Conference on Friday, April 14, 2023. Register today! https://t.co/QA8pbcQfB3 @ddsv3 #NOSMCEPD #NOSMUniversity https://t.co/MFMNLZw28E	2023-03-29T20:08:04.000Z	OWN WITH IMAGE	IAMGE OF POSTER	0	0	344	1	N
371	Présentez votre résumé pour la prochaine Conférence sur la #recherche en santé dans le Nord qui aura lieu les 1er et 2 juin 2023. Réseautez avec des chercheurs chevronnés du #NordOntario. L’échéance est le 31 mars. https://t.co/PSl5tJvDZU	2023-03-29T18:07:01.000Z	own	N/A	0	0	201	0	N
372	RT @thenosm: #NOSMCEPD: Register now for Northern Constellations, our annual #NOSMFaculty development conference on May 5-6, 2023 in-person…	2023-03-29T17:01:58.000Z	OWN WITH IMAGE	IAMGE OF POSTER	1	2	794	1	N
373	Friendly reminder:	2023-03-29T14:11:25.000Z	QUOTE RETWEET	OWN WITH IMAGE	1	0	341	0	N
374	1/2 You're a physician, health professional, health organization or a community representative? Discover how to support NOSM U Francophone students. NOSM University's Francophone Affairs invites physicians, health professionals, health organizations and community... https://t.co/RG0mzPMenV	2023-03-24T15:36:09.000Z	OWN WITH IMAGE	IMAGE OF POSTER	3	2	1054	0	N
375	RT @NOSMPHPMProgram: We hope to see you there tomorrow, March 28, 2023 @ 6:30-7:30 PM EDT Link: https://t.co/UeQWiahKZ0… Phone: 1 855 699…	2023-03-27T23:25:23.000Z	RETWEET	IMAGE OF LAKE	6	2	981	0	N
376	RT @snewbery1: Yes! Come and "test the waters" of beautiful Northern Ontario! Tune in for the @NOSMPHPMProgram info session tomorrow.	2023-03-27T23:24:57.000Z	RETWEET	IMAGE OF LAKE	13	3	1178	0	N
377	3/3 aux étudiants francophones. Ne manquez pas cette opportunité ! ➔ https://t.co/mdbVDh8LOM ➔ affaires.francophones@nosm.ca	2023-03-24T15:37:26.000Z	OWN	N/A	3	0	217	0	N
378	2/3 les médecins, les professionnels de la santé, les organisations de santé et les représentants de la communauté à venir discuter du rôle crucial qu'ils jouent dans la formation des étudiants en médecine de l'Université et à offrir de précieuses possibilités d'apprentissage...	2023-03-24T15:37:26.000Z	OWN	N/A	3	0	268	1	N
379	1/3 Vous êtes un médecin, un professionnel de la santé, une organisation de santé, un représentant communautaire ? Découvrez comment soutenir les étudiants francophones de l'U EMNO. L'équipe des affaires francophones de l'Université de l'EMNO (U EMNO) invite... https://t.co/IYCx820cJg	2023-03-24T15:37:25.000Z	OWN WITH IMAGE	IMAGE OF POSTER	3	0	621	1	N
380	2/2 representatives to discuss the crucial role they play in training NOSM U medical students and providing valuable learning opportunities for NOSM U Francophone students. Don't miss this opportunity! ➔ https://t.co/VrRB0fchbw ➔ affaires.francophones@nosm.ca	2023-03-24T15:36:10.000Z	OWN	N/A	2	0	211	0	N
381	3/3 Militez pour la salubrité de l’eau dans le #NordOntario. #JournéeMondialeEau @ddsv3 @yoliwana https://t.co/xQPskR6whm	2023-03-22T21:47:24.000Z	OWN	N/A	1	1	345	0	N				Y
382	2/3 L’accès à de l’eau potable influence notre santé. Vingt-quatre communautés des Premières nations en Ontario ont des avis à long terme concernant la qualité de l’eau potable.	2023-03-22T21:47:23.000Z	OWN	N/A	1	0	329	1	Y	Y
383	1/3 Access to safe water impacts our health. 24 Ontario First Nation communities have long-term drinking water advisories. Advocate for water security in #NorthernOntario. #WorldWaterDay @ddsv3 @RedSky454 @yoliwanahttps://t.co/jzJnrrMKEU https://t.co/ILskmSvyHE	2023-03-22T21:47:23.000Z	OWN WITH IMAGE	image of water	4	1	773	0	y				Y
384	Merci aux Bombers de #SiouxLookout d’avoir réservé un accueil spécial aux médecins et aux étudiants en médecine de l’#UniversitéEMNO à votre match et de reconnaître l’importance du #RecrutementDeMédecins! @Siouxbulletin ➔ https://t.co/itKyw6Z8Da	2023-03-22T20:19:10.000Z	OWN WITH LINK	LINK TO ARTICLE	1	1	439	0	Y	Y
385	Thank you #SiouxLookout Bombers for extending a special welcome at your game to physicians and #NOSMMD students, and for recognizing the importance of #PhysicianRecruitment! @Siouxbulletin ➔ https://t.co/itKyw6Z8Da	2023-03-22T20:19:10.000Z	OWN WITH LINK	LINK TO ARTICLE	3	1	684	1	Y	Y
386	RT @ddsv3: Last evening, I had the privilege to address the City Council of @GreaterSudbury. Thank you for inviting me. It was awesome! @th…	2023-03-22T16:03:12.000Z	RETWEET	N/A	14	2	806	0	N
387	Happening March 23:	2023-03-22T14:06:00.000Z	QUOTE RETWEET	IMAGE OF POSTER	1	1	592	0	N

## Sheet: McGill
Number	Tweet	Date	Own/RT/Link	Notes	Favorites	Retweets	Views	Replies	CC (Y/N)	If Y CC, Awareness of Equality? (Y/N)	If Y CC, Reflection on Power Dynamics? (Y/N)	If Y CC, Resistance to Oppression? (Y/N)	If Y CC, Action Towards Change? (Y/N)	If Y CC, Empowerment of Marginalized Populations? (Y/N)	If Y CC, Intersectional Analysis? (Y/N)
1	Meet the Grads, Spring 2023: Jenny Jing, MDCM ~ Here, we meet Class of 2023 member Jenny Jing from the School of Medicine, who completed her Doctor of Medicine and Master of Surgery (MDCM), conferred on May 30. Congratulations Jenny! https://t.co/hf3sAizGqa https://t.co/OhyaiboUwQ	2023-06-22T11:00:54.000Z	OWN WITH LINK	IMAGE OF GRAD	4	1	1710	0	N
2	Nos diplômées et diplômés à l’honneur : Jenny Jing, MDCM ~ Voici notre entretien avec Jenny Jing, de l’École de médecine, qui a reçu son diplôme MDCM (doctorat en médecine et maîtrise en chirurgie) le 30 mai. Nos félicitations à Jenny! https://t.co/oidmMV4iZ5 https://t.co/z5P7oI90g9	2023-06-22T11:00:54.000Z	OWN WITH LINK	IMAGE OF GRAD	0	0	272	0	N
3	Today is Indigenous Peoples Day, join us for @mcgillu's Hiawatha Wampum Belt Flag Raising Ceremony https://t.co/J6Q1dvSuMn and the documentary ie'nikonrashátste - Strong spirits, https://t.co/fDHEAUz8Hk co-organized by @cusm_muhc and @McGill_SPGH #IndigenousHistoryMonth https://t.co/vE1usZMwS9	2023-06-21T12:15:13.000Z	OWN WWITH LINK	IMAGE OF CAMPUS AND INGIDENOUS PEOPLE	4	1	586	0	Y					Y
4	Meet the Grads, Spring 2023: Morgan Gold, MDCM ~ Here, we meet Class of 2023 member @MorganSGold from the School of Medicine, who completed his Doctor of Medicine and Master of Surgery (MDCM), conferred on May 30. Congratulations Morgan! https://t.co/w90NVCUgH8 https://t.co/6debeguOfT	2023-06-21T11:01:01.000Z	OWN WITH LINK	IMAGE OF GRAD	19	1	1844	0	N
5	Nos diplômées et diplômés à l’honneur : Morgan Gold, MDCM ~ Voici notre entretien avec @MorganSGold de l’École de médecine, qui a reçu son diplôme MDCM (doctorat en médecine et maîtrise en chirurgie) le 30 mai. Nos félicitations à Morgan! https://t.co/fZcmAqBhUG https://t.co/l57RSO7Tj0	2023-06-21T11:01:01.000Z	OWN WITH LINK	IMAGE OF GRAD	1	0	423	0	N
6	RT @DouglasResearch: Congratulations to all participants and winners at the 2023 Douglas-McGill Psychiatry Research Day! A big thank y…	2023-06-20T13:47:17.000Z	RETWEET	VIDEO OF RESEARCH	10	1	720	0	N
7	Nos diplômées et diplômés à l’honneur : Lee Benaroch, MDCM ~ Voici notre entretien avec @BenarochLee de l’École de médecine, qui a reçu son diplôme MDCM (doctorat en médecine et maîtrise en chirurgie) le 30 mai. Nos félicitations à Lee! https://t.co/caUaqXc5uy https://t.co/utJvc8m3jc	2023-06-20T12:01:42.000Z	OWN WITH LINK	IMAGE OF GRAD	0	0	376	0	N
8	Meet the Grads, Spring 2023: Lee Benaroch, MDCM ~ ere, we meet Class of 2023 member @BenarochLee from the School of Medicine, who completed his Doctor of Medicine and Master of Surgery (MDCM), conferred on May 30. Congratulations Lee! https://t.co/iroN0pqXA3 https://t.co/QhK3LOwtpR	2023-06-20T11:01:01.000Z	OWN WITH LINK	IMAGE OF GRAD	7	0	1191	1	N
9	Supporting Dads: Breaking the Stigma on Men's Mental Health in Prenatal and Postpartum Stage. Curious Neuron podcast explores the topic with Dr. Deborah Da Costa @mcgillu and guest co-host, Travis Goodman. Apple podcast: https://t.co/r746CDyE7H Spotify: https://t.co/ANcUo2Q0sz: https://t.co/Tqmxb5Puyp	2023-06-19T14:11:34.000Z	OWN WITH LINK	IMAGE OF RESEARCH	1	0	584	0	Y	Y
10	Nos diplômées et diplômés à l’honneur : Sumaira Mazhar, MDCM ~ Voici notre entretien avec @SumairaMazhar, de l’École de médecine, qui a reçu son diplôme MDCM (doctorat en médecine et maîtrise en chirurgie) le 30 mai. Félicitations Sumaira! https://t.co/nPCOtkpgfv https://t.co/amilHM1FEK	2023-06-19T13:01:57.000Z	OWN WITH LINK	IMAGE OF GRAD	0	0	340	0	N
11	Meet the Grads, Spring 2023: Sumaira Mazhar, MDCM ~ Here, we meet Class of 2023 member @SumairaMazhar from the School of Medicine, who completed her Doctor of Medicine and Master of Surgery (MDCM), conferred on May 30. Congratulations Sumaira! https://t.co/49LiDM5EPY https://t.co/bguW3oL9no	2023-06-19T13:01:57.000Z	OWN WITH LINK	IMAGE OF GRAD	0	0	455	0	N
12	La période de mise en candidature pour les prix Ovation 2023 commence aujourd’hui! Les critères d’admissibilité et le processus sont ici : https://t.co/KW7eN5AkgK. Proposez une candidature d’ici le 24 juillet 2023 à 17 h! https://t.co/ejTTqAdPde	2023-06-19T11:01:05.000Z	OWN WITH LINK	IMAGE OF NOMINATION PAGE	1	0	495	0	N
13	We are pleased to announce that nominations for the 2023 VP-Dean's Ovation Awards are now OPEN! Learn more about the eligibility criteria and the nomination process here: https://t.co/hdmGopQW7F. Submit your nominations before July 24, 2023, 5:00 p.m! https://t.co/s8O4y6KXit	2023-06-19T11:01:05.000Z	OWN WITH LINK	IMAGE OF NOMINATION PAGE	0	0	507	0	N
14	As part of our Spring 2023 coverage, we asked grads from our six Schools to share their experiences of completing a degree in McGill’s FMHS. Here, we meet Class of 2023 member Sabrina Shameen Alam from the School of Biomedical Sciences. https://t.co/qDhb7ZahhR @Sabrinasciency https://t.co/dn5yVVjAth	2023-06-18T12:02:09.000Z	OWN WITH LINK	IMAGE OF GRAD	2	0	530	0	N
15	La reconnaissance du personnel est l’un des principaux facteurs de motivation au travail. Proposez la candidature d’un employé ou d’une employée pour un prix Ovation et montrez à votre équipe à quel point elle contribue à la mission facultaire. Faites-le dès demain, 19 juin! ⌛ https://t.co/eiZUBT1DIL	2023-06-18T11:00:46.000Z	OWN	IMAGE OF NOMINATION PAGE	1	0	314	0	N
16	Research continues to show that employee recognition is one of the leading motivators for employee engagement and productivity. Nominate your team member for a VP-Dean's Ovation Award and show your employees how pivotal they are to the Faculty's mission. Get ready, 1 day left! ⌛ https://t.co/68zs22qZNA	2023-06-18T11:00:46.000Z	OWN	IMAGE OF NOMINATION PAGE	2	0	318	0	N
17	Walking wisely towards an Indigenous Integrated Youth Services Network ~ Recent event, co-led by Srividya Iyer, Dept of Psychiatry, was a coming together of Indigenous partners across the country to connect and build on shared knowledge and experiences. https://t.co/ihzNqyqwLG https://t.co/IMi7OKaal4	2023-06-17T19:30:15.000Z	OWN WITH LINK	IMAGE OF INDIGENOUS YOUTH SERVICES	4	1	864	0	Y					Y
18	Les cérémonies de collation des grades en sciences de la santé (séparées pour la première fois en deux groupes, A et B), ont été immortalisées dans toute leur splendeur par nos photographes. Jetez un coup d’oeil à notre galerie photo. https://t.co/AiPRDpJ52a https://t.co/ZK6pUDBcxu	2023-06-17T16:01:27.000Z	OWN WITH LINK	IMAGE OF GRADS	3	0	608	0	N
19	Class of 2023: The day in pictures ~ Split for the first time into two ceremonies, the Health Sciences A &amp; B Convocation ceremonies were captured in all their glory by our roving photogs. Check out our photo gallery. https://t.co/QeN5lDFpdf https://t.co/fTNkExOj36	2023-06-17T16:01:27.000Z	OWN WITH LINK	IMAGE OF GRADS	13	0	1111	1	N
20	Congratulations to Annmarie Adams, Professor and Stevenson Chair in the History and Philosophy of Science, including Medicine, in the Department of Social Studies of Medicine, who is named President of the Canadian Society for the History of Medicine. https://t.co/UGZDIQN2Sn https://t.co/z7DamjD2u8	2023-06-17T13:01:01.000Z	OWN WITH LINK	IMAGE OF ANNMARIE	28	3	1823	0	N
21	Plus que 2 jours avant de pouvoir proposer une candidature aux prix Ovation! Saviez-vous qu’une cérémonie de remise des prix a lieu en décembre en l’honneur des récipiendaires et des personnes mises en candidature? Voici les photos de l’édition 2022 : https://t.co/OatAP6dw7j https://t.co/Z5V16wmzlA	2023-06-17T11:00:38.000Z	OWN WITH LINK	IMAGE OF NOMINATION PAGE	0	0	366	0	N
22	2 days left until you can submit a nomination (or be nominated!) for the VP-Dean's Ovation Awards! Did you know that we host a special awards ceremony in December to celebrate our recipients and nominees? View photos from last year's event here : https://t.co/pmDINqscJk https://t.co/eVn9wZiHXM	2023-06-17T11:00:38.000Z	OWN WITH LINK	IMAGE OF NOMINATION PAGE	0	0	444	0	N
23	New study co-led by Sidong Huang, Assoc. Prof. in the Dept of Biochemistry and the @McGillGCI, found that the dietary supplement alanine (present in many protein-rich foods) is effective in the treatment of aggressive cancers in preclinical models. https://t.co/1ReVwQ3PRn https://t.co/braLsTe3Rz	2023-06-16T23:00:31.000Z	OWN WITH LINK	IMAGE OF FOOD	9	5	5488	1	N
24	In conversation with N. Paul Rosman, Doctor of Science honoris causa ~ N. Paul Rosman, MDCM, Emeritus Professor of Pediatrics and Neurology at Boston University, was bestowed an honorary doctorate at the afternoon Health Sciences Convocation on May 30. https://t.co/RVU6cKPSgG https://t.co/PMtGrsVyRA	2023-06-16T19:30:13.000Z	OWN WITH LINK	IMAGE OF GRAD	1	0	429	0	N
25	RT @DoctorJSpicer: Come learn from one of the great physician scientists and cancer researchers of our time @dpardol1 as he teaches us abou…	2023-06-16T13:14:23.000Z	RETWEET	IMAGE OF POSTER	20	5	2165	0	N
26	La période de mise en candidature pour les prix Ovation 2023 commence dans 3 jours! Saviez-vous que vous pouvez proposer la candidature d’un ou d’une collègue? C’est la façon idéale de saluer son travail exceptionnel. Faites-le dès le 19 juin! https://t.co/n1oY3KJuyl	2023-06-16T11:01:09.000Z	OWN	IMAGE OF NOMINATION PAGE	1	0	233	0	N
27	Nominations for the VP-Dean's Ovation Awards will open in 3 days! Did you know that you can nominate your colleague or peer for an award? What better way to show appreciation for them than through a VP-Dean's Ovation Award? Stay tuned for June 19! https://t.co/JKZWiv1bJA	2023-06-16T11:01:09.000Z	OWN	IMAGE OF NOMINATION PAGE	1	0	322	0	N
28	RT @UBCmedicine: The popular dietary supplement alanine may be an effective treatment option for several aggressive cancers, according to a…	2023-06-15T20:32:16.000Z	RETWEET	IMAGE OF RESEARCH	6	4	976	0	N
29	We are pleased to announce that nominations for the 2023 VP-Dean's Ovation Awards is launching in 4 days! These awards recognize the Faculty's administrative, operational and technical staff’s exceptional work. Start thinking about who you will nominate - Be ready for June 19! https://t.co/MSLaFvXA3u	2023-06-15T11:01:00.000Z	OWN	IMAGE OF NOMINATION PAGE	5	0	429	0	N
30	La période de mise en candidature pour les prix Ovation 2023 commence dans 4 jours! Ces prix saluent le travail exceptionnel du personnel administratif, technique et des opérations de la Faculté. Préparez-vous à proposer une candidature dès le 19 juin! https://t.co/ljTttbvOYr	2023-06-15T11:01:00.000Z	OWN	IMAGE OF NOMINATION PAGE	1	0	283	0	N
31	RT @mcgillsim: On our next McGill Cares webcast, Prof. Rajah will talk about the differences between how men and women’s brains age. https:…	2023-06-12T20:33:40.000Z	RETWEET		1	2	737	0	N
32	RT @aecrpain: International Analgesia and Sedation Weaning and Withdrawal Practices in Critically Ill Adults: The Adult Iatrogenic Withdraw…	2023-06-12T15:39:51.000Z	RETWEET	LINK TO ARTICLE	2	2	308	0	N
33	RT @jeremy_levett: Merci @cousineaume du @LeDevoir d'avoir partagé notre succès avec @Stenoa au @cusm_muhc. Cette réussite est grace à notr…	2023-06-12T15:39:40.000Z	RETWEET	IMAGE OF HOSPITAL	16	6	1642	0	N
34	RT @DouglasResearch: Dr. Nicolas Cermakian was featured in a publication in @DrugDiscovNews regarding circadian rhythms in the immune syste…	2023-06-12T13:20:55.000Z	RETWEET	IMAGE OF PUBLICATION	11	2	863	0	N
35	RT @aecrpain: "He told me my pain was in my head": mitigating testimonial injustice through peer support https://t.co/MWCt9j8tIc @mcgillp…	2023-06-08T15:33:19.000Z	RETWEET	LINK TO ARTICLE	5	4	460	0	N
36	RT @CanLightSource: Researchers @McGillMed are using #CMCF to understand the process where a protein called PINK1 functions as a "fire alar…	2023-06-07T17:19:41.000Z	RETWEET	IMAGE OF RESEARCHERS	11	3	853	0	N
37	RT @LudmerCentre: Saviez-vous que @DouglasResearch est l'hôte de presque 4000 cerveaux qui ont été donnés posthume par des patients qui sou…	2023-06-06T19:52:30.000Z	RETWEET	LINK TO ARTICLE	4	3	472	1	N
38	Appel aux photographes qui ont le pouce vert ou la passion des fleurs : envoyez-nous une photo de votre jardin, de vos fleurs ou de votre arbre préféré! Nous l'intégrerons à la microvidéo printanière de la FMSS sur Instagram. Envoyez vos photos: fmhs-fmss.communications@mcgill.ca https://t.co/97F8uRTEBp	2023-06-06T15:15:17.000Z	OWN	IMAGE OF PLANTS	2	0	272	0	N
39	Spring Fever: Share your fave pics! ~ Calling all green thumbs or flower aficionados! Send us a photo of your garden, favourite shrub, blooms, buds or seedlings for our FMHS Spring Fever Instagram Reel. Send your photos to fmhs-fmss.communications@mcgill.ca. https://t.co/H41JrnaXdd	2023-06-06T15:05:16.000Z	OWN	IMAGE OF PLANTS	5	0	541	0	N
40	Meet Caitlin Fierheller ~ School of Biomedical Sciences: PhD in Human Genetics. Read our Q&amp;A : https://t.co/QTWOCIRFhT @fier_caitlin ~~~ Caitlin Fierheller ~ Diplômée de l'École des sciences biomédicales : Ph. D. en génétique humaine. Lire l'entrevue : https://t.co/8apDKFm3Ik https://t.co/tY4KdyJGd0	2023-06-06T11:00:57.000Z	OWN WITH LINK	IMAGE OF STUDENT	3	2	808	0	N
41	RT @McGill_VPRI: #McGill labs ‼️Have you defrosted your lab’s fridges and freezers or cleaned out samples in the last 9 months? ❄️ If so,…	2023-06-05T21:04:50.000Z	RETWEET	IMAGE OF POSTER	10	5	787	0	N
42	RT @mcgill_ssom: tremendous congratulations to @AdamsAnnmarie who is beginning a two-year term as President of the @cshm_schm !!! https://…	2023-06-05T13:24:43.000Z	RETWEET	IMAGE OF ANNMARIE	42	6	1750	0	N
43	Meet @JoshuaBSwain1 ~ School of Population and Global Health: MSc in Public Health, McCall MacBain Scholar. https://t.co/sJzTP6NMeQ | Diplômé de l'École de santé des populations et de santé publique : M. Sc. en santé publique, boursier McCall MacBain. https://t.co/sqhDWL1rlQ https://t.co/U41Uv0CeGC	2023-06-05T11:01:03.000Z	OWN WITH LINK	IMAGE OF GRAD	6	1	623	0	N
44	Online nursing program graduates first cohort ~ We spoke to Sarah Sabbah (left) and Leah Prairie about their experience. Read more: https://t.co/NgECz1fCOY @McgillNursing https://t.co/nvPMJjHpID	2023-06-04T23:00:25.000Z	OWN WITH LINK	IMAGE OF GRADS	4	2	706	0	N
45	Meet Yondu Mori ~ School of Communication Sciences and Disorders: PhD in Communication Sciences and Disorders. https://t.co/8HTFVEnIP5 | Diplômée de l'École des sciences de la communication humaine : Ph. D. en sciences de la communication humaine. https://t.co/PTbqyr3oVN https://t.co/IOa55WPVvG	2023-06-04T11:00:35.000Z	OWN WITH LINK	IMAGE OF YONDU	0	0	379	0	N
46	Meet Ashley Khoury ~ @McgillNursing: MSc (Applied) – Primary Care Nurse Practitioner. https://t.co/8VXr2nx3Oj | Diplômée de l'École des sciences infirmières Ingram : M. Sc. A. pratique infirmière spécialisée en soins de première ligne. https://t.co/syrHh7sbTN https://t.co/ogS6QYDbwU	2023-06-03T23:00:28.000Z	OWN WITH LINK	IMAGE OF ASHLEY	1	0	638	0	N
47	What’s up, doc? Meet MD-PhD grads Shriya Deshmukh and Matthew Dankner https://t.co/zoWV8qgPOp ~~~ Entretiens avec Shriya Deshmukh et Matthew Dankner, diplômés du programme MDCM-Ph. D. https://t.co/wNbTt29Sum https://t.co/fP2vshDevE	2023-06-03T16:01:31.000Z	OWN WITH LINK	IMAGE OF GRADS	19	2	1723	1	N
48	Meet Mona Sajjadi ~ @McGillRehab MSc (Applied) in Physical Therapy, Valedictorian Health Sciences B. https://t.co/Y3Q0Gq1TGK ~~~ Entretien avec Mona Sajjadi ~ M. Sc. A. en physiothérapie, chargée du discours d’adieu en sciences de la santé, groupe B. https://t.co/ETzcmVmSYd https://t.co/6H6lpUxnjJ	2023-06-03T11:00:44.000Z	OWN WITH LINK	IMAGE OF GRAD	4	2	950	0	N
49	RT @LudmerCentre: Here is an article on the benefits of hortitherapy at the @DouglasResearch , published in @journalmetro . Voici un art…	2023-06-02T18:51:02.000Z	RETWEET	IMAGE OF GREENHOUSE	3	1	394	0	N
50	Meet Sébastien Belliveau ~ School of Medicine: MDCM, Valedictorian Health Sciences A.https://t.co/v52lorKSDH | Entretien avec Sébastien Belliveau ~ Diplômé de l'École de médecine : MDCM, chargé du discours d’adieu en sciences de la santé, groupe A. https://t.co/7ll71qbnyH https://t.co/7FZnlFGEIa	2023-06-02T18:02:05.000Z	OWN WITH LINK	IMAGE OF GRAD	15	0	1357	0	N
51	Congratulations to all our FMHS #McGillGrads for the #ClassOf2023! Félicitations à tous nos diplômé.e.s de la #Promotionde2023 https://t.co/3SmfcEBqX0	2023-06-02T17:50:06.000Z	OWN WITH VIDEO	VIDEO OF GRADS	9	1	674	0	N
52	RT @Drug_Evidence: ICYMI: #COVID19 webinar recording Drug-drug interactions in older adults with #polypharmacy prescribed nirmatrelvir-…	2023-06-01T18:58:49.000Z	RETWEET	IMAGE OF RESEARCH	12	6	1488	0	N
53	RT @ihsp_mcgill: The Department of Equity, Ethics and Policy Internship Program is accepting applications! Check out the projects here: htt…	2023-06-01T18:29:31.000Z	RETWEET	IMAGE OF INTERNSHIP	7	5	1377	0	Y				Y
54	RT @mcgillu: At McGill, National Indigenous History Month will be marked by a series of events dedicated to honouring First Nations, Inuit,…	2023-06-01T15:18:38.000Z	RETWEET	IMAGE OF CAMPUS	21	12	4133	1	Y					Y
55	RT @mcgillu: À McGill, le Mois national de l’histoire autochtone sera ponctué d’événements au cours desquels les projecteurs seront dirigés…	2023-06-01T15:18:30.000Z	RETWEET	IMAGE OF CAMPUS	11	2	4663	1	Y					Y
56	RT @mcgillpainunit: We are pleased to announce the appointment of Dr Mark Ware, pain physician and clinician scientist, as the Director of…	2023-05-31T18:23:56.000Z	RETWEET	IMAGE OF DR. WARE	12	6	1058	2	N
[truncated: 164 more rows]

## Sheet: Montreal
Number	Tweet	Date	Own/RT/Link	Notes	Favorites	Retweets	Views	Replies	CC (Y/N)	If Y CC, Awareness of Equality? (Y/N)	If Y CC, Reflection on Power Dynamics? (Y/N)	If Y CC, Resistance to Oppression? (Y/N)	If Y CC, Action Towards Change? (Y/N)	If Y CC, Empowerment of Marginalized Populations? (Y/N)	If Y CC, Intersectional Analysis? (Y/N)
[truncated: 100 more rows]

[truncated: 8 more sheets: Saskatchewan, UAlberta, UCalgary, UBC, Manitoba, McMaster, Dalhousie, MUN]
